# Supplementary material for: Allelic variations of the Wx locus in cultivated rice and their use in the development of hybrid rice in China
Source: PLoS One. 2020 May 5;15(5):e0232279. doi: 10.1371/journal.pone.0232279 (PMC7199927; doi:10.1371/journal.pone.0232279)
Supplement: S1 Appendix — (XLS) [file pone.0232279.s001.xls]

## Sheet: S1 Appendix
Wx allelic variation analysis in 3K RGP
Germplasm resources	Haplotype	Geographical location	Varietal group	CT repeats
Nipponbare	Hap_1
IRIS_313-8172	Hap_1	SER	admix	18
B084	Hap_1	EAS	admix	18
B141	Hap_1	EAS	admix	18
B142	Hap_1	EAS	admix	18
B192	Hap_1	SER-IRRI	admix	unknown
CX280	Hap_1	SAM	admix	18
CX286	Hap_1	EAS	admix	18
CX316	Hap_1	SER	admix	18
CX395	Hap_1	EAS	admix	18
CX6	Hap_1	EAS	admix	18
IRIS_313-11489	Hap_1	SAC	cA (Aus)	18
CX18	Hap_1	EAS	XI-1A	18
IRIS_313-9925	Hap_1	EAR	XI-1B	unknown
IRIS_313-10040	Hap_1	EAR	XI-1B	unknown
IRIS_313-10274	Hap_1	CAM	XI-1B	18
IRIS_313-9227	Hap_1	SEA	XI-1B	18
IRIS_313-9922	Hap_1	EAR	XI-1B	18
IRIS_313-10247	Hap_1	CAM	XI-1B	unknown
IRIS_313-10293	Hap_1	CAM	XI-1B	18
IRIS_313-7635	Hap_1	EAS	XI-1B	18
IRIS_313-11480	Hap_1	SAC	XI-1B	18
IRIS_313-11538	Hap_1	SER	XI-1B	unknown
IRIS_313-10753	Hap_1	NAM	XI-1B	unknown
B146	Hap_1	EAS	XI-1B	18
B201	Hap_1	EAS	XI-1B	18
B217	Hap_1	EAS	XI-1B	18
B232	Hap_1	EAS	XI-1B	18
CX121	Hap_1	EAS	XI-1B	18
CX125	Hap_1	EAS	XI-1B	18
CX218	Hap_1	SAC	XI-1B	18
CX22	Hap_1	SAC	XI-1B	18
CX249	Hap_1	EAS	XI-1B	18
CX250	Hap_1	EAS	XI-1B	18
CX28	Hap_1	EAR	XI-1B	18
CX290	Hap_1	EAS	XI-1B	18
CX30	Hap_1	SER	XI-1B	18
CX305	Hap_1	EAS	XI-1B	unknown
CX314	Hap_1	EAS	XI-1B	18
CX369	Hap_1	SER-IRRI	XI-1B	18
CX370	Hap_1	EAS	XI-1B	18
CX387	Hap_1	na	XI-1B	unknown
CX388	Hap_1	SEA	XI-1B	unknown
CX90	Hap_1	SAC	XI-1B	18
CX92	Hap_1	SAC	XI-1B	18
CX408	Hap_1	SER-IRRI	XI-1B	18
CX409	Hap_1	SER-IRRI	XI-1B	18
CX410	Hap_1	SER-IRRI	XI-1B	18
CX411	Hap_1	SER-IRRI	XI-1B	unknown
CX413	Hap_1	SER-IRRI	XI-1B	18
CX414	Hap_1	SER-IRRI	XI-1B	18
CX416	Hap_1	SER-IRRI	XI-1B	unknown
CX417	Hap_1	SER-IRRI	XI-1B	18
CX418	Hap_1	SER-IRRI	XI-1B	18
CX419	Hap_1	SER-IRRI	XI-1B	18
CX420	Hap_1	SER-IRRI	XI-1B	18
CX421	Hap_1	SER-IRRI	XI-1B	18
CX422	Hap_1	SER-IRRI	XI-1B	18
CX423	Hap_1	SER-IRRI	XI-1B	18
CX424	Hap_1	SER-IRRI	XI-1B	18
CX425	Hap_1	SER-IRRI	XI-1B	18
IRIS_313-10300	Hap_1	SAM	XI-adm	18
IRIS_313-9347	Hap_1	SAC	XI-adm	17
IRIS_313-9570	Hap_1	EAS	XI-adm	18
IRIS_313-8212	Hap_1	NAF	XI-adm	17
B125	Hap_1	EAS	XI-adm	18
B128	Hap_1	EAS	XI-adm	18
B145	Hap_1	EAS	XI-adm	18
B193	Hap_1	CAM	XI-adm	18
B242	Hap_1	EAS	XI-adm	18
B267	Hap_1	EAS	XI-adm	18
CX145	Hap_1	EAS	XI-adm	18
CX221	Hap_1	EAS	XI-adm	18
CX233	Hap_1	SER-IRRI	XI-adm	18
CX263	Hap_1	SER	XI-adm	18
CX288	Hap_1	SAC	XI-adm	18
CX291	Hap_1	EAS	XI-adm	18
CX303	Hap_1	EAS	XI-adm	unknown
CX313	Hap_1	EAS	XI-adm	18
CX342	Hap_1	EAS	XI-adm	18
CX431	Hap_1	EAS	XI-adm	18
CX48	Hap_1	EAS	XI-adm	18
CX8	Hap_1	EAS	XI-adm	18
B070	Hap_1	EAS	GJ-adm	17
CX353	Hap_1	SEA	GJ-adm	unknown
IRIS_313-10272	Hap_1	SAM	GJ-adm	18
IRIS_313-9193	Hap_1	SAM	GJ-adm	18
IRIS_313-10111	Hap_1	EUR	GJ-adm	18
IRIS_313-10119	Hap_1	EUR	GJ-adm	18
IRIS_313-9366	Hap_1	NAM	GJ-adm	18
IRIS_313-9980	Hap_1	SAM	GJ-adm	18
IRIS_313-10061	Hap_1	EUR	GJ-adm	18
IRIS_313-8658	Hap_1	NAM	GJ-adm	18
IRIS_313-8205	Hap_1	EUR	GJ-adm	18
IRIS_313-8029	Hap_1	EUR	GJ-adm	18
IRIS_313-8195	Hap_1	EUR	GJ-adm	18
IRIS_313-8214	Hap_1	EUR	GJ-adm	18
IRIS_313-8116	Hap_1	EUR	GJ-adm	18
IRIS_313-8121	Hap_1	EUR	GJ-adm	18
IRIS_313-8031	Hap_1	EUR	GJ-adm	18
IRIS_313-8177	Hap_1	EUR	GJ-adm	unknown
IRIS_313-8115	Hap_1	EUR	GJ-adm	18
IRIS_313-8139	Hap_1	EUR	GJ-adm	18
IRIS_313-8023	Hap_1	EUR	GJ-adm	18
IRIS_313-8143	Hap_1	EUR	GJ-adm	18
IRIS_313-8155	Hap_1	WAS	GJ-adm	18
IRIS_313-8037	Hap_1	EUR	GJ-adm	18
IRIS_313-8166	Hap_1	EUR	GJ-adm	18
IRIS_313-8158	Hap_1	SAM	GJ-adm	18
IRIS_313-8159	Hap_1	SAM	GJ-adm	18
IRIS_313-8167	Hap_1	EUR	GJ-adm	18
IRIS_313-8170	Hap_1	EUR	GJ-adm	18
B003	Hap_1	EAS	GJ-adm	17
B036	Hap_1	SAM	GJ-adm	17
B069	Hap_1	EAS	GJ-adm	unknown
B144	Hap_1	EAS	GJ-adm	18
CX142	Hap_1	EAS	GJ-adm	18
CX354	Hap_1	SEA	GJ-adm	18
B045	Hap_1	EAR	GJ-tmp	18
IRIS_313-8665	Hap_1	NAM	GJ-tmp	unknown
IRIS_313-9410	Hap_1	NAM	GJ-tmp	unknown
IRIS_313-9346	Hap_1	EAR	GJ-tmp	17
IRIS_313-9698	Hap_1	EAR	GJ-tmp	17
IRIS_313-10097	Hap_1	EAR	GJ-tmp	unknown
IRIS_313-8148	Hap_1	EUR	GJ-tmp	unknown
IRIS_313-11586	Hap_1	EAS	GJ-tmp	unknown
IRIS_313-11651	Hap_1	EAS	GJ-tmp	17
IRIS_313-11653	Hap_1	EAS	GJ-tmp	unknown
IRIS_313-11689	Hap_1	EAR	GJ-tmp	17
IRIS_313-11702	Hap_1	NAM	GJ-tmp	17
IRIS_313-11973	Hap_1	EAR	GJ-tmp	unknown
IRIS_313-12054	Hap_1	EAS	GJ-tmp	17
IRIS_313-10429	Hap_1	EAR	GJ-tmp	17
IRIS_313-10564	Hap_1	EAR	GJ-tmp	unknown
IRIS_313-10631	Hap_1	EAR	GJ-tmp	17
IRIS_313-10642	Hap_1	EAR	GJ-tmp	17
IRIS_313-11202	Hap_1	EAS	GJ-tmp	17
B269	Hap_1	EAR	GJ-tmp	17
CX14	Hap_1	EAS	GJ-tmp	17
CX251	Hap_1	EAS	GJ-tmp	17
CX356	Hap_1	EAS	GJ-tmp	17
CX56	Hap_1	EAS	GJ-tmp	unknown
CX428	Hap_1	SER-IRRI	GJ-tmp	17
IRIS_313-9539	Hap_1	NAM	GJ-tmp	18
IRIS_313-8075	Hap_1	OCE	GJ-tmp	18
IRIS_313-8164	Hap_1	OCE	GJ-tmp	18
IRIS_313-11829	Hap_1	SAW	GJ-tmp	18
B055	Hap_1	OCE	GJ-tmp	18
CX74	Hap_1	SAW	GJ-tmp	unknown
IRIS_313-9974	Hap_1	EAR	GJ-tmp	18
B143	Hap_1	EAS	GJ-tmp	18
IRIS_313-15904	Hap_1	EAR	GJ-tmp	18
IRIS_313-8399	Hap_1	EUR	GJ-tmp	18
IRIS_313-9814	Hap_1	EUR	GJ-tmp	17
IRIS_313-9140	Hap_1	EAS	GJ-tmp	17
IRIS_313-9438	Hap_1	EAR	GJ-tmp	18
IRIS_313-9759	Hap_1	EUR	GJ-tmp	18
IRIS_313-9770	Hap_1	EUR	GJ-tmp	18
IRIS_313-10258	Hap_1	SAM	GJ-tmp	17
IRIS_313-8856	Hap_1	NAM	GJ-tmp	18
IRIS_313-9228	Hap_1	EAR	GJ-tmp	17
IRIS_313-9379	Hap_1	EAR	GJ-tmp	18
IRIS_313-9463	Hap_1	NAM	GJ-tmp	unknown
IRIS_313-9468	Hap_1	EAS	GJ-tmp	17
IRIS_313-9701	Hap_1	EAR	GJ-tmp	17
IRIS_313-9702	Hap_1	EAR	GJ-tmp	18
IRIS_313-9782	Hap_1	SAM	GJ-tmp	18
IRIS_313-9790	Hap_1	SAM	GJ-tmp	18
IRIS_313-9838	Hap_1	OCE	GJ-tmp	17
IRIS_313-9839	Hap_1	EUR	GJ-tmp	18
IRIS_313-9886	Hap_1	EAR	GJ-tmp	18
IRIS_313-9890	Hap_1	EAR	GJ-tmp	18
IRIS_313-9891	Hap_1	EAR	GJ-tmp	18
IRIS_313-9996	Hap_1	EAR	GJ-tmp	18
IRIS_313-10014	Hap_1	EUR	GJ-tmp	18
IRIS_313-10059	Hap_1	EAR	GJ-tmp	18
IRIS_313-10083	Hap_1	EUR	GJ-tmp	18
IRIS_313-10084	Hap_1	EUR	GJ-tmp	18
IRIS_313-10089	Hap_1	EUR	GJ-tmp	18
IRIS_313-10093	Hap_1	EAR	GJ-tmp	unknown
IRIS_313-10379	Hap_1	SER-IRRI	GJ-tmp	unknown
IRIS_313-8481	Hap_1	EAS	GJ-tmp	unknown
IRIS_313-9771	Hap_1	EUR	GJ-tmp	18
IRIS_313-10373	Hap_1	SER-IRRI	GJ-tmp	18
IRIS_313-8134	Hap_1	EUR	GJ-tmp	18
IRIS_313-8026	Hap_1	EUR	GJ-tmp	18
IRIS_313-8114	Hap_1	EUR	GJ-tmp	18
IRIS_313-8109	Hap_1	EUR	GJ-tmp	18
IRIS_313-8025	Hap_1	EUR	GJ-tmp	17
IRIS_313-8097	Hap_1	EUR	GJ-tmp	18
IRIS_313-8118	Hap_1	EUR	GJ-tmp	18
IRIS_313-8126	Hap_1	EUR	GJ-tmp	18
IRIS_313-8141	Hap_1	OCE	GJ-tmp	18
IRIS_313-8127	Hap_1	EUR	GJ-tmp	unknown
IRIS_313-8216	Hap_1	EUR	GJ-tmp	18
IRIS_313-8142	Hap_1	EUR	GJ-tmp	unknown
IRIS_313-8039	Hap_1	EUR	GJ-tmp	18
IRIS_313-8111	Hap_1	EUR	GJ-tmp	18
IRIS_313-8085	Hap_1	EUR	GJ-tmp	unknown
IRIS_313-8024	Hap_1	EUR	GJ-tmp	18
IRIS_313-8052	Hap_1	EUR	GJ-tmp	unknown
IRIS_313-8095	Hap_1	EUR	GJ-tmp	18
IRIS_313-8138	Hap_1	EUR	GJ-tmp	18
IRIS_313-8105	Hap_1	NAM	GJ-tmp	18
IRIS_313-8087	Hap_1	EUR	GJ-tmp	unknown
IRIS_313-8151	Hap_1	EUR	GJ-tmp	18
IRIS_313-8149	Hap_1	EUR	GJ-tmp	18
IRIS_313-8200	Hap_1	EUR	GJ-tmp	18
IRIS_313-8032	Hap_1	EUR	GJ-tmp	18
IRIS_313-8129	Hap_1	EUR	GJ-tmp	18
IRIS_313-8123	Hap_1	EUR	GJ-tmp	18
IRIS_313-8050	Hap_1	EUR	GJ-tmp	18
IRIS_313-8099	Hap_1	EUR	GJ-tmp	18
IRIS_313-8135	Hap_1	EUR	GJ-tmp	18
IRIS_313-8090	Hap_1	EUR	GJ-tmp	unknown
IRIS_313-8119	Hap_1	EUR	GJ-tmp	18
IRIS_313-8084	Hap_1	EUR	GJ-tmp	18
IRIS_313-8208	Hap_1	EUR	GJ-tmp	18
IRIS_313-8112	Hap_1	EUR	GJ-tmp	unknown
IRIS_313-8096	Hap_1	EUR	GJ-tmp	unknown
IRIS_313-8033	Hap_1	EUR	GJ-tmp	18
IRIS_313-8125	Hap_1	EUR	GJ-tmp	18
IRIS_313-8132	Hap_1	EUR	GJ-tmp	18
IRIS_313-8165	Hap_1	EUR	GJ-tmp	18
IRIS_313-8160	Hap_1	SAM	GJ-tmp	18
IRIS_313-8162	Hap_1	EAS	GJ-tmp	18
IRIS_313-8217	Hap_1	NAF	GJ-tmp	18
IRIS_313-8140	Hap_1	EAS	GJ-tmp	18
IRIS_313-8147	Hap_1	SAC	GJ-tmp	18
IRIS_313-11571	Hap_1	EAS	GJ-tmp	18
IRIS_313-11574	Hap_1	EAS	GJ-tmp	18
IRIS_313-11575	Hap_1	EAS	GJ-tmp	18
IRIS_313-11582	Hap_1	EAS	GJ-tmp	18
IRIS_313-11652	Hap_1	EAS	GJ-tmp	unknown
IRIS_313-11654	Hap_1	EAS	GJ-tmp	18
IRIS_313-11661	Hap_1	SAE	GJ-tmp	18
IRIS_313-11672	Hap_1	SAC	GJ-tmp	18
IRIS_313-11725	Hap_1	EAR	GJ-tmp	unknown
IRIS_313-11875	Hap_1	EAR	GJ-tmp	17
IRIS_313-11931	Hap_1	EAS	GJ-tmp	18
IRIS_313-11890	Hap_1	EAR	GJ-tmp	17
IRIS_313-11981	Hap_1	EAR	GJ-tmp	18
IRIS_313-12061	Hap_1	EAS	GJ-tmp	17
IRIS_313-12217	Hap_1	EAR	GJ-tmp	18
IRIS_313-10437	Hap_1	EAR	GJ-tmp	17
IRIS_313-10430	Hap_1	EAR	GJ-tmp	18
IRIS_313-10469	Hap_1	EAR	GJ-tmp	18
IRIS_313-10567	Hap_1	EAR	GJ-tmp	18
IRIS_313-10568	Hap_1	EAR	GJ-tmp	18
IRIS_313-10570	Hap_1	EAR	GJ-tmp	18
IRIS_313-10618	Hap_1	EUR	GJ-tmp	18
IRIS_313-10677	Hap_1	EAR	GJ-tmp	unknown
IRIS_313-10837	Hap_1	EAR	GJ-tmp	18
IRIS_313-10838	Hap_1	EAR	GJ-tmp	18
IRIS_313-10839	Hap_1	EAR	GJ-tmp	18
IRIS_313-10840	Hap_1	EAR	GJ-tmp	18
IRIS_313-10916	Hap_1	SEA	GJ-tmp	18
IRIS_313-10967	Hap_1	SAM	GJ-tmp	18
IRIS_313-11155	Hap_1	SAC	GJ-tmp	18
IRIS_313-11198	Hap_1	SAC	GJ-tmp	18
IRIS_313-11201	Hap_1	EAS	GJ-tmp	18
IRIS_313-11246	Hap_1	EAR	GJ-tmp	18
B004	Hap_1	EAR	GJ-tmp	unknown
B005	Hap_1	EAR	GJ-tmp	18
B008	Hap_1	SEA	GJ-tmp	18
B023	Hap_1	EAR	GJ-tmp	18
B034	Hap_1	EUR	GJ-tmp	unknown
B046	Hap_1	EAR	GJ-tmp	unknown
B056	Hap_1	EAS	GJ-tmp	18
B057	Hap_1	EAS	GJ-tmp	17
B122	Hap_1	EAS	GJ-tmp	18
B160	Hap_1	EAS	GJ-tmp	18
B167	Hap_1	EAR	GJ-tmp	18
B168	Hap_1	EAR	GJ-tmp	17
B169	Hap_1	EAR	GJ-tmp	18
B170	Hap_1	WAS	GJ-tmp	18
B171	Hap_1	EUR	GJ-tmp	17
B182	Hap_1	EAR	GJ-tmp	18
B183	Hap_1	EAR	GJ-tmp	18
B199	Hap_1	EAS	GJ-tmp	18
B218	Hap_1	EAS	GJ-tmp	18
B235	Hap_1	EAS	GJ-tmp	18
B236	Hap_1	EAS	GJ-tmp	unknown
B240	Hap_1	EAS	GJ-tmp	17
B250	Hap_1	EAS	GJ-tmp	17
B263	Hap_1	EAS	GJ-tmp	18
CX116	Hap_1	EAR	GJ-tmp	18
CX140	Hap_1	EAR	GJ-tmp	18
CX165	Hap_1	EAS	GJ-tmp	17
CX211	Hap_1	EAS	GJ-tmp	18
CX212	Hap_1	EAR	GJ-tmp	17
CX213	Hap_1	EAS	GJ-tmp	18
CX287	Hap_1	EAS	GJ-tmp	18
CX317	Hap_1	SER	GJ-tmp	18
CX329	Hap_1	EAS	GJ-tmp	unknown
CX330	Hap_1	EAR	GJ-tmp	17
CX344	Hap_1	EAS	GJ-tmp	18
CX345	Hap_1	EAS	GJ-tmp	unknown
CX350	Hap_1	EAS	GJ-tmp	18
CX351	Hap_1	EAS	GJ-tmp	18
CX380	Hap_1	EAS	GJ-tmp	18
CX389	Hap_1	EAS	GJ-tmp	18
CX391	Hap_1	EAS	GJ-tmp	18
CX47	Hap_1	EAS	GJ-tmp	18
CX534	Hap_1	EAS	GJ-tmp	18
CX57	Hap_1	EAS	GJ-tmp	18
CX58	Hap_1	NAF	GJ-tmp	18
CX78	Hap_1	NAM	GJ-tmp	18
CX427	Hap_1	SER-IRRI	GJ-tmp	18
CX429	Hap_1	EAS	GJ-tmp	17
CX578	Hap_1	SER-IRRI	GJ-tmp	18
IRIS_313-10074	Hap_1	EAR	GJ-trp	17
B043	Hap_1	OCE	GJ-trp	17
IRIS_313-8232	Hap_1	SER-IRRI	GJ-trp	18
IRIS_313-9201	Hap_1	SAC	GJ-trp	17
IRIS_313-9800	Hap_1	EAR	GJ-trp	18
IRIS_313-10071	Hap_1	EAR	GJ-trp	17
IRIS_313-10082	Hap_1	EAR	GJ-trp	17
IRIS_313-8627	Hap_1	NAM	GJ-trp	18
IRIS_313-8186	Hap_1	NAM	GJ-trp	18
IRIS_313-8065	Hap_1	EUR	GJ-trp	18
IRIS_313-8076	Hap_1	OCE	GJ-trp	18
IRIS_313-8072	Hap_1	NAM	GJ-trp	unknown
IRIS_313-8003	Hap_1	SER-IRRI	GJ-trp	18
IRIS_313-7838	Hap_1	WAF	GJ-trp	18
IRIS_313-7907	Hap_1	SER-IRRI	GJ-trp	18
IRIS_313-7863	Hap_1	SAM	GJ-trp	18
IRIS_313-7912	Hap_1	WAF	GJ-trp	unknown
IRIS_313-7902	Hap_1	SER-IRRI	GJ-trp	18
IRIS_313-8010	Hap_1	SER-IRRI	GJ-trp	18
IRIS_313-7909	Hap_1	SER-IRRI	GJ-trp	18
IRIS_313-8063	Hap_1	SAM	GJ-trp	18
IRIS_313-8064	Hap_1	SAM	GJ-trp	18
IRIS_313-8061	Hap_1	SAM	GJ-trp	18
IRIS_313-8060	Hap_1	SAM	GJ-trp	18
IRIS_313-8057	Hap_1	SAM	GJ-trp	18
IRIS_313-8213	Hap_1	EUR	GJ-trp	18
IRIS_313-11539	Hap_1	NAM	GJ-trp	18
IRIS_313-12021	Hap_1	WAF	GJ-trp	unknown
IRIS_313-10785	Hap_1	SER	GJ-trp	17
B018	Hap_1	NAM	GJ-trp	18
B037	Hap_1	SAM	GJ-trp	18
B054	Hap_1	OCE	GJ-trp	18
B191	Hap_1	OCE	GJ-trp	18
CX111	Hap_1	NAF	GJ-trp	18
CX220	Hap_1	WAF	GJ-trp	18
IRIS_313-10537	Hap_2	SAE	admix	10
IRIS_313-9445	Hap_2	SAE	admix	unknown
IRIS_313-11295	Hap_3	SAC	admix	8
IRIS_313-11663	Hap_3	EAF	admix	11
IRIS_313-10857	Hap_3	SAC	admix	11
IRIS_313-11754	Hap_3	IOC	admix	11
IRIS_313-11432	Hap_3	SAC	admix	10
CX103	Hap_3	SAM	admix	8
IRIS_313-11035	Hap_3	SAW	admix	8
IRIS_313-11616	Hap_3	SAC	admix	8
IRIS_313-11243	Hap_3	SAC	admix	10
IRIS_313-9778	Hap_3	SAM	admix	8
IRIS_313-8739	Hap_3	WAF	admix	11
IRIS_313-12065	Hap_3	WAF	admix	8
IRIS_313-11542	Hap_3	SEA	admix	10
IRIS_313-11598	Hap_3	SAC	admix	10
IRIS_313-8873	Hap_3	EAR	admix	10
IRIS_313-10980	Hap_3	SAE	admix	10
CX29	Hap_3	EAR	admix	10
IRIS_313-10676	Hap_3	SAC	admix	10
IRIS_313-10894	Hap_3	SAC	admix	10
IRIS_313-8783	Hap_3	IOC	admix	8
IRIS_313-10856	Hap_3	SAC	admix	10
IRIS_313-11124	Hap_3	SAE	admix	8
IRIS_313-10879	Hap_3	SAC	admix	10
B173	Hap_3	SER	admix	10
IRIS_313-11766	Hap_3	IOC	admix	10
IRIS_313-11125	Hap_3	SAE	admix	10
IRIS_313-10896	Hap_3	SAC	admix	unknown
IRIS_313-11030	Hap_3	SAW	cB (Bas)	8
IRIS_313-11360	Hap_3	SAC	cB (Bas)	10
IRIS_313-11636	Hap_3	SAC	cA (Aus)	8
IRIS_313-11712	Hap_3	SAC	cA (Aus)	8
IRIS_313-10603	Hap_3	SAE	cA (Aus)	8
IRIS_313-11037	Hap_3	SAW	cA (Aus)	8
IRIS_313-11737	Hap_3	SAC	cA (Aus)	8
IRIS_313-11809	Hap_3	EAF	cA (Aus)	8
IRIS_313-10927	Hap_3	SAC	cA (Aus)	8
IRIS_313-11374	Hap_3	SAC	cA (Aus)	8
IRIS_313-11982	Hap_3	SAE	cA (Aus)	8
IRIS_313-8321	Hap_3	SAE	cA (Aus)	8
IRIS_313-12141	Hap_3	SAE	cA (Aus)	10
IRIS_313-12139	Hap_3	SAC	cA (Aus)	8
IRIS_313-11323	Hap_3	SAE	cA (Aus)	8
IRIS_313-11015	Hap_3	SAE	cA (Aus)	10
IRIS_313-11048	Hap_3	SAE	cA (Aus)	10
IRIS_313-11274	Hap_3	SAC	cA (Aus)	10
IRIS_313-8641	Hap_3	SAE	cA (Aus)	10
IRIS_313-11618	Hap_3	SAC	cA (Aus)	10
IRIS_313-12183	Hap_3	SAC	cA (Aus)	10
IRIS_313-10737	Hap_3	SAC	cA (Aus)	10
IRIS_313-10852	Hap_3	SAC	cA (Aus)	10
IRIS_313-10861	Hap_3	SAC	cA (Aus)	10
IRIS_313-11018	Hap_3	SAE	cA (Aus)	10
IRIS_313-11027	Hap_3	SAW	cA (Aus)	10
IRIS_313-11051	Hap_3	SAE	cA (Aus)	10
IRIS_313-11057	Hap_3	SAE	cA (Aus)	10
IRIS_313-11063	Hap_3	SAE	cA (Aus)	10
IRIS_313-11064	Hap_3	SAE	cA (Aus)	10
IRIS_313-11191	Hap_3	IOC	cA (Aus)	10
IRIS_313-11277	Hap_3	SAC	cA (Aus)	10
IRIS_313-11272	Hap_3	SAC	cA (Aus)	10
B243	Hap_3	EAS	cA (Aus)	10
IRIS_313-10734	Hap_3	SAC	cA (Aus)	10
IRIS_313-10875	Hap_3	SAC	cA (Aus)	10
IRIS_313-10963	Hap_3	SAE	cA (Aus)	10
IRIS_313-11053	Hap_3	SAE	cA (Aus)	10
IRIS_313-11484	Hap_3	SAE	cA (Aus)	8
IRIS_313-11016	Hap_3	SAE	cA (Aus)	10
IRIS_313-11055	Hap_3	SAE	cA (Aus)	11
IRIS_313-11112	Hap_3	SAE	cA (Aus)	8
B164	Hap_3	EAS	cA (Aus)	10
IRIS_313-15908	Hap_3	SAM	cA (Aus)	8
IRIS_313-9610	Hap_3	SAC	cA (Aus)	8
IRIS_313-11455	Hap_3	SAC	cA (Aus)	8
IRIS_313-10604	Hap_3	SAE	cA (Aus)	10
IRIS_313-10623	Hap_3	SAC	cA (Aus)	8
IRIS_313-9449	Hap_3	SAW	cA (Aus)	8
IRIS_313-9963	Hap_3	IOC	cA (Aus)	8
IRIS_313-11629	Hap_3	SAC	cA (Aus)	8
IRIS_313-11742	Hap_3	SAC	cA (Aus)	8
IRIS_313-10598	Hap_3	SAE	cA (Aus)	10
IRIS_313-10925	Hap_3	SAC	cA (Aus)	8
IRIS_313-10987	Hap_3	SAE	cA (Aus)	8
IRIS_313-11024	Hap_3	SAW	cA (Aus)	8
IRIS_313-11058	Hap_3	SAE	cA (Aus)	8
IRIS_313-11059	Hap_3	SAE	cA (Aus)	8
IRIS_313-11061	Hap_3	SAE	cA (Aus)	10
IRIS_313-11348	Hap_3	SAC	cA (Aus)	10
IRIS_313-11049	Hap_3	SAE	cA (Aus)	8
IRIS_313-11557	Hap_3	SAE	cA (Aus)	11
IRIS_313-11014	Hap_3	SAE	cA (Aus)	10
IRIS_313-11054	Hap_3	SAE	cA (Aus)	10
IRIS_313-10979	Hap_3	SAE	cA (Aus)	8
IRIS_313-11371	Hap_3	SAC	cA (Aus)	8
IRIS_313-11481	Hap_3	SAE	cA (Aus)	8
IRIS_313-11492	Hap_3	SAC	cA (Aus)	8
IRIS_313-11888	Hap_3	SAW	cA (Aus)	8
IRIS_313-10673	Hap_3	SAC	cA (Aus)	8
IRIS_313-8963	Hap_3	SAE	cA (Aus)	8
IRIS_313-11458	Hap_3	SAC	cA (Aus)	8
IRIS_313-10869	Hap_3	SAC	cA (Aus)	8
IRIS_313-11029	Hap_3	SAW	cA (Aus)	8
IRIS_313-11116	Hap_3	SAE	cA (Aus)	10
IRIS_313-11265	Hap_3	SAC	cA (Aus)	8
IRIS_313-11413	Hap_3	SAC	cA (Aus)	8
IRIS_313-11917	Hap_3	SAC	cA (Aus)	8
IRIS_313-11047	Hap_3	SAE	cA (Aus)	10
IRIS_313-11214	Hap_3	SAE	cA (Aus)	8
IRIS_313-9626	Hap_3	SAE	cA (Aus)	8
IRIS_313-9661	Hap_3	SAE	cA (Aus)	8
IRIS_313-9861	Hap_3	IOC	cA (Aus)	18
IRIS_313-11963	Hap_3	SAC	cA (Aus)	8
IRIS_313-11031	Hap_3	SAW	cA (Aus)	8
IRIS_313-11020	Hap_3	SAW	cA (Aus)	8
IRIS_313-11028	Hap_3	SAW	cA (Aus)	8
IRIS_313-11619	Hap_3	SAC	cA (Aus)	8
IRIS_313-10592	Hap_3	SAE	cA (Aus)	8
IRIS_313-10876	Hap_3	SAC	cA (Aus)	8
IRIS_313-10608	Hap_3	SAC	cA (Aus)	8
IRIS_313-10976	Hap_3	SAE	cA (Aus)	8
IRIS_313-8410	Hap_3	SAE	cA (Aus)	8
IRIS_313-8554	Hap_3	SAC	cA (Aus)	10
IRIS_313-8864	Hap_3	SAE	cA (Aus)	10
IRIS_313-11454	Hap_3	SAC	cA (Aus)	10
IRIS_313-11483	Hap_3	SAE	cA (Aus)	10
IRIS_313-10534	Hap_3	SAC	cA (Aus)	10
IRIS_313-10605	Hap_3	SAE	cA (Aus)	10
IRIS_313-10606	Hap_3	SAE	cA (Aus)	10
IRIS_313-10736	Hap_3	SAC	cA (Aus)	10
IRIS_313-10849	Hap_3	SAC	cA (Aus)	8
IRIS_313-10981	Hap_3	SAE	cA (Aus)	10
IRIS_313-11013	Hap_3	SAE	cA (Aus)	10
IRIS_313-11034	Hap_3	SAW	cA (Aus)	10
IRIS_313-11056	Hap_3	SAE	cA (Aus)	10
IRIS_313-11298	Hap_3	SAC	cA (Aus)	10
IRIS_313-11353	Hap_3	SAC	cA (Aus)	8
IRIS_313-8390	Hap_3	SAW	cA (Aus)	10
IRIS_313-9137	Hap_3	SAC	cA (Aus)	10
IRIS_313-9422	Hap_3	SAE	cA (Aus)	10
IRIS_313-8655	Hap_3	SAW	cA (Aus)	8
IRIS_313-10380	Hap_3	SER-IRRI	cA (Aus)	10
IRIS_313-11462	Hap_3	SAC	cA (Aus)	10
IRIS_313-10735	Hap_3	SAC	cA (Aus)	10
IRIS_313-10871	Hap_3	SAC	cA (Aus)	10
IRIS_313-11017	Hap_3	SAE	cA (Aus)	10
IRIS_313-11019	Hap_3	SAE	cA (Aus)	18
IRIS_313-11065	Hap_3	SAE	cA (Aus)	10
IRIS_313-11123	Hap_3	SAE	cA (Aus)	8
IRIS_313-11165	Hap_3	SAC	cA (Aus)	8
IRIS_313-11175	Hap_3	SAC	cA (Aus)	18
IRIS_313-11232	Hap_3	SAC	cA (Aus)	10
IRIS_313-11324	Hap_3	SAE	cA (Aus)	10
IRIS_313-11291	Hap_3	SAC	cA (Aus)	10
IRIS_313-11456	Hap_3	SAC	cA (Aus)	10
IRIS_313-11602	Hap_3	SAC	cA (Aus)	8
IRIS_313-11604	Hap_3	SAC	cA (Aus)	10
IRIS_313-11617	Hap_3	SAC	cA (Aus)	10
IRIS_313-11620	Hap_3	SAC	cA (Aus)	10
IRIS_313-12055	Hap_3	SAE	cA (Aus)	10
IRIS_313-10845	Hap_3	SAC	cA (Aus)	10
IRIS_313-10891	Hap_3	SAC	cA (Aus)	10
IRIS_313-10965	Hap_3	SAE	cA (Aus)	10
IRIS_313-10969	Hap_3	SAM	cA (Aus)	10
IRIS_313-11171	Hap_3	SAC	cA (Aus)	10
IRIS_313-11322	Hap_3	SAE	cA (Aus)	10
IRIS_313-9283	Hap_3	SAW	cA (Aus)	10
IRIS_313-9695	Hap_3	SAW	cA (Aus)	8
IRIS_313-11452	Hap_3	SAC	cA (Aus)	10
IRIS_313-11482	Hap_3	SAE	cA (Aus)	10
IRIS_313-10595	Hap_3	SAE	cA (Aus)	10
IRIS_313-11164	Hap_3	SAC	cA (Aus)	8
IRIS_313-8721	Hap_3	SAE	cA (Aus)	10
IRIS_313-8342	Hap_3	IOC	cA (Aus)	10
IRIS_313-8822	Hap_3	SAE	cA (Aus)	8
IRIS_313-10602	Hap_3	SAE	cA (Aus)	8
IRIS_313-11060	Hap_3	SAE	cA (Aus)	10
IRIS_313-11216	Hap_3	SAE	cA (Aus)	10
IRIS_313-11170	Hap_3	SAC	cA (Aus)	8
IRIS_313-8252	Hap_3	SAE	cA (Aus)	18
IRIS_313-8771	Hap_3	SAC	cA (Aus)	8
IRIS_313-11603	Hap_3	SAC	cA (Aus)	10
IRIS_313-10930	Hap_3	SAE	cA (Aus)	10
IRIS_313-11163	Hap_3	SAE	cA (Aus)	10
IRIS_313-11168	Hap_3	SAC	cA (Aus)	18
IRIS_313-11213	Hap_3	SAE	cA (Aus)	10
CX368	Hap_3	SAC	cA (Aus)	8
CX63	Hap_3	SAC	cA (Aus)	8
IRIS_313-11172	Hap_3	SAC	cA (Aus)	10
IRIS_313-10549	Hap_3	SAW	cA (Aus)	8
IRIS_313-10600	Hap_3	SAE	cA (Aus)	10
IRIS_313-9636	Hap_3	IOC	cA (Aus)	unknown
IRIS_313-10150	Hap_3	SAC	cA (Aus)	10
IRIS_313-8073	Hap_3	NAM	cA (Aus)	10
IRIS_313-10854	Hap_3	SAC	cA (Aus)	10
IRIS_313-11166	Hap_3	SAC	cA (Aus)	10
IRIS_313-11210	Hap_3	SAE	cA (Aus)	10
IRIS_313-10543	Hap_3	SAC	cA (Aus)	8
IRIS_313-10964	Hap_3	SAE	cA (Aus)	10
IRIS_313-11111	Hap_3	SAE	cA (Aus)	8
IRIS_313-10593	Hap_3	SAE	cA (Aus)	8
IRIS_313-11173	Hap_3	SAC	cA (Aus)	8
IRIS_313-10594	Hap_3	SAE	cA (Aus)	10
IRIS_313-9641	Hap_3	SAC	cA (Aus)	8
IRIS_313-11595	Hap_3	SAC	cA (Aus)	18
IRIS_313-11154	Hap_3	SAE	cA (Aus)	10
IRIS_313-11169	Hap_3	SAC	cA (Aus)	10
IRIS_313-10545	Hap_3	na	cA (Aus)	10
IRIS_313-10587	Hap_3	SAE	cA (Aus)	10
IRIS_313-11174	Hap_3	SAC	cA (Aus)	10
IRIS_313-10882	Hap_3	SAC	cA (Aus)	10
IRIS_313-8645	Hap_3	EAS	XI-1A	8
IRIS_313-10171	Hap_3	EAS	XI-1A	8
IRIS_313-11622	Hap_3	EAS	XI-1A	8
IRIS_313-11871	Hap_3	EAS	XI-1A	11
IRIS_313-11884	Hap_3	EAS	XI-1A	8
IRIS_313-11796	Hap_3	EAS	XI-1A	11
IRIS_313-11870	Hap_3	EAS	XI-1A	11
IRIS_313-11953	Hap_3	EAS	XI-1A	11
B216	Hap_3	EAS	XI-1A	11
IRIS_313-9708	Hap_3	EAR	XI-1A	8
IRIS_313-11909	Hap_3	EAS	XI-1A	11
B163	Hap_3	EAS	XI-1A	11
B244	Hap_3	EAS	XI-1A	11
IRIS_313-11868	Hap_3	EAS	XI-1A	11
IRIS_313-11568	Hap_3	SAC	XI-1A	11
IRIS_313-11867	Hap_3	EAS	XI-1A	11
IRIS_313-10502	Hap_3	EAS	XI-1A	11
IRIS_313-10560	Hap_3	EAS	XI-1A	11
IRIS_313-9111	Hap_3	EAS	XI-1A	11
IRIS_313-11856	Hap_3	EAS	XI-1A	11
IRIS_313-11863	Hap_3	EAS	XI-1A	11
IRIS_313-10190	Hap_3	EAS	XI-1A	11
IRIS_313-11733	Hap_3	EAS	XI-1A	8
IRIS_313-11876	Hap_3	EAS	XI-1A	8
IRIS_313-11878	Hap_3	EAS	XI-1A	8
IRIS_313-11955	Hap_3	EAS	XI-1A	10
IRIS_313-11433	Hap_3	SAC	XI-1A	10
B114	Hap_3	EAS	XI-1A	11
IRIS_313-10504	Hap_3	EAS	XI-1A	8
IRIS_313-9204	Hap_3	EAS	XI-1A	11
IRIS_313-11872	Hap_3	EAS	XI-1A	8
B198	Hap_3	EAS	XI-1A	8
IRIS_313-7685	Hap_3	SER-IRRI	XI-1B	11
IRIS_313-9917	Hap_3	IOC	XI-1B	10
IRIS_313-11643	Hap_3	SAC	XI-1B	10
CX382	Hap_3	na	XI-1B	8
CX33	Hap_3	SEA	XI-1B	10
CX381	Hap_3	WAF	XI-1B	10
IRIS_313-7689	Hap_3	SER-IRRI	XI-1B	10
IRIS_313-8161	Hap_3	SAM	XI-1B	10
CX80	Hap_3	SEA	XI-1B	11
IRIS_313-7816	Hap_3	WAF	XI-1B	11
IRIS_313-7820	Hap_3	WAF	XI-1B	11
IRIS_313-11251	Hap_3	SER-IRRI	XI-1B	8
IRIS_313-15896	Hap_3	SAM	XI-1B	11
IRIS_313-8621	Hap_3	SAC	XI-1B	10
IRIS_313-7826	Hap_3	WAF	XI-1B	10
IRIS_313-7766	Hap_3	WAF	XI-1B	11
CX399	Hap_3	SER-IRRI	XI-1B	10
IRIS_313-8392	Hap_3	SER-IRRI	XI-1B	10
CX96	Hap_3	SAC	XI-1B	10
CX50	Hap_3	EAS	XI-1B	10
B200	Hap_3	EAS	XI-1B	10
IRIS_313-9325	Hap_3	SAE	XI-1B	10
IRIS_313-8514	Hap_3	WAF	XI-1B	10
CX379	Hap_3	WAF	XI-1B	10
IRIS_313-11460	Hap_3	SAC	XI-2	8
IRIS_313-11646	Hap_3	SAC	XI-2	unknown
IRIS_313-10756	Hap_3	SAC	XI-2	8
CX155	Hap_3	SAC	XI-2	8
IRIS_313-10989	Hap_3	SAC	XI-2	8
IRIS_313-10526	Hap_3	SAC	XI-2	8
IRIS_313-11453	Hap_3	SAC	XI-2	8
IRIS_313-11205	Hap_3	SAE	XI-2	11
IRIS_313-8660	Hap_3	IOC	XI-2	11
IRIS_313-8568	Hap_3	SAC	XI-2	11
IRIS_313-9067	Hap_3	SAE	XI-2	11
IRIS_313-9148	Hap_3	SAE	XI-2	11
IRIS_313-10114	Hap_3	EAF	XI-2	11
IRIS_313-8595	Hap_3	IOC	XI-2	11
IRIS_313-11461	Hap_3	SAC	XI-2	11
IRIS_313-11761	Hap_3	WAF	XI-2	11
IRIS_313-11789	Hap_3	IOC	XI-2	11
IRIS_313-11791	Hap_3	IOC	XI-2	11
IRIS_313-11811	Hap_3	EAF	XI-2	11
IRIS_313-11823	Hap_3	SAC	XI-2	11
IRIS_313-11113	Hap_3	SAE	XI-2	11
IRIS_313-11267	Hap_3	SAC	XI-2	11
CX99	Hap_3	SAC	XI-2	11
IRIS_313-11945	Hap_3	SAE	XI-2	11
IRIS_313-10974	Hap_3	SAE	XI-2	11
IRIS_313-11418	Hap_3	SAC	XI-2	10
B012	Hap_3	SAC	XI-2	11
IRIS_313-8925	Hap_3	IOC	XI-2	10
IRIS_313-8391	Hap_3	WAF	XI-2	10
IRIS_313-7728	Hap_3	IOC	XI-2	11
IRIS_313-11607	Hap_3	SAC	XI-2	11
IRIS_313-11648	Hap_3	SAC	XI-2	10
IRIS_313-11671	Hap_3	SAC	XI-2	10
IRIS_313-11723	Hap_3	WAF	XI-2	10
IRIS_313-11741	Hap_3	IOC	XI-2	10
IRIS_313-11762	Hap_3	IOC	XI-2	10
IRIS_313-11241	Hap_3	SAE	XI-2	10
IRIS_313-11416	Hap_3	SAC	XI-2	10
IRIS_313-11224	Hap_3	SAE	XI-2	10
IRIS_313-9348	Hap_3	SAC	XI-2	10
IRIS_313-11558	Hap_3	SAE	XI-2	10
IRIS_313-11563	Hap_3	SAC	XI-2	10
IRIS_313-10863	Hap_3	SAC	XI-2	10
IRIS_313-11349	Hap_3	SAC	XI-2	10
IRIS_313-11358	Hap_3	SAC	XI-2	10
IRIS_313-11369	Hap_3	SAC	XI-2	10
CX160	Hap_3	SAC	XI-2	10
IRIS_313-11242	Hap_3	SAC	XI-2	11
IRIS_313-11644	Hap_3	SAC	XI-2	10
IRIS_313-11301	Hap_3	SAC	XI-2	10
IRIS_313-9384	Hap_3	SAC	XI-2	8
IRIS_313-8305	Hap_3	SAC	XI-2	8
IRIS_313-11478	Hap_3	SAC	XI-2	8
IRIS_313-11310	Hap_3	SAC	XI-2	8
IRIS_313-11335	Hap_3	SER	XI-2	11
IRIS_313-9935	Hap_3	SAM	XI-2	unknown
IRIS_313-9795	Hap_3	OCE	XI-2	8
IRIS_313-10716	Hap_3	IOC	XI-2	8
IRIS_313-11421	Hap_3	SAC	XI-2	11
IRIS_313-10030	Hap_3	IOC	XI-2	11
IRIS_313-8727	Hap_3	SAC	XI-2	11
IRIS_313-8733	Hap_3	SAE	XI-2	18
IRIS_313-7799	Hap_3	IOC	XI-2	11
IRIS_313-11645	Hap_3	SAC	XI-2	11
IRIS_313-12118	Hap_3	IOC	XI-2	11
IRIS_313-10476	Hap_3	IOC	XI-2	11
IRIS_313-10544	Hap_3	SAC	XI-2	11
IRIS_313-10975	Hap_3	SAE	XI-2	11
IRIS_313-11282	Hap_3	SAC	XI-2	11
IRIS_313-11409	Hap_3	SAC	XI-2	11
CX98	Hap_3	SAC	XI-2	11
IRIS_313-11271	Hap_3	SAC	XI-2	11
IRIS_313-9557	Hap_3	SAC	XI-2	11
IRIS_313-7651	Hap_3	IOC	XI-2	11
IRIS_313-11222	Hap_3	SAE	XI-2	8
IRIS_313-10719	Hap_3	IOC	XI-2	11
IRIS_313-8683	Hap_3	SAE	XI-2	8
IRIS_313-9397	Hap_3	SAE	XI-2	8
IRIS_313-11638	Hap_3	SAC	XI-2	8
IRIS_313-10661	Hap_3	IOC	XI-2	8
IRIS_313-10929	Hap_3	SAC	XI-2	11
IRIS_313-10973	Hap_3	SAE	XI-2	18
IRIS_313-11354	Hap_3	SAC	XI-2	8
IRIS_313-10835	Hap_3	SAC	XI-2	11
IRIS_313-9617	Hap_3	SAE	XI-2	11
IRIS_313-11487	Hap_3	SAE	XI-2	11
IRIS_313-11565	Hap_3	SAC	XI-2	11
IRIS_313-12013	Hap_3	SAC	XI-2	11
IRIS_313-10833	Hap_3	SAC	XI-2	11
IRIS_313-10972	Hap_3	SAE	XI-2	11
IRIS_313-9388	Hap_3	IOC	XI-2	11
IRIS_313-8647	Hap_3	SAC	XI-2	11
IRIS_313-11599	Hap_3	SAC	XI-2	11
IRIS_313-11918	Hap_3	SAC	XI-2	11
IRIS_313-12082	Hap_3	IOC	XI-2	11
IRIS_313-10836	Hap_3	SAC	XI-2	11
IRIS_313-11207	Hap_3	SAE	XI-2	11
IRIS_313-11209	Hap_3	SAE	XI-2	11
IRIS_313-10102	Hap_3	IOC	XI-2	11
IRIS_313-8757	Hap_3	SAC	XI-2	11
IRIS_313-9174	Hap_3	SAE	XI-2	10
IRIS_313-9433	Hap_3	SAC	XI-2	10
IRIS_313-9970	Hap_3	IOC	XI-2	11
IRIS_313-11505	Hap_3	SAC	XI-2	10
IRIS_313-11566	Hap_3	SAC	XI-2	10
IRIS_313-10662	Hap_3	IOC	XI-2	unknown
IRIS_313-10971	Hap_3	SAE	XI-2	11
IRIS_313-10982	Hap_3	SAE	XI-2	11
IRIS_313-11411	Hap_3	SAM	XI-2	11
IRIS_313-11642	Hap_3	SAC	XI-2	10
IRIS_313-9039	Hap_3	IOC	XI-2	10
IRIS_313-8559	Hap_3	SAC	XI-2	11
IRIS_313-8968	Hap_3	IOC	XI-2	10
IRIS_313-8988	Hap_3	SAC	XI-2	10
IRIS_313-9139	Hap_3	SAE	XI-2	11
IRIS_313-9732	Hap_3	IOC	XI-2	11
IRIS_313-10026	Hap_3	IOC	XI-2	10
IRIS_313-8530	Hap_3	SAC	XI-2	10
IRIS_313-9294	Hap_3	WAF	XI-2	10
IRIS_313-7720	Hap_3	IOC	XI-2	11
IRIS_313-7758	Hap_3	IOC	XI-2	10
IRIS_313-11647	Hap_3	SAC	XI-2	10
IRIS_313-11916	Hap_3	IOC	XI-2	10
IRIS_313-12083	Hap_3	IOC	XI-2	10
IRIS_313-12284	Hap_3	IOC	XI-2	10
IRIS_313-10527	Hap_3	SAC	XI-2	10
IRIS_313-10628	Hap_3	SAC	XI-2	10
IRIS_313-10715	Hap_3	IOC	XI-2	10
IRIS_313-11285	Hap_3	SAC	XI-2	10
IRIS_313-11361	Hap_3	SAC	XI-2	10
IRIS_313-11367	Hap_3	SAC	XI-2	10
IRIS_313-11372	Hap_3	SAC	XI-2	10
IRIS_313-11211	Hap_3	SAE	XI-2	10
IRIS_313-11351	Hap_3	SAC	XI-2	10
CX130	Hap_3	SAC	XI-2	11
CX153	Hap_3	SAC	XI-2	11
IRIS_313-8244	Hap_3	IOC	XI-2	10
IRIS_313-8622	Hap_3	SAC	XI-2	11
IRIS_313-8631	Hap_3	SAC	XI-2	10
IRIS_313-9121	Hap_3	SEA	XI-2	10
IRIS_313-9287	Hap_3	SAC	XI-2	10
IRIS_313-9403	Hap_3	SAC	XI-2	10
IRIS_313-10010	Hap_3	OCE	XI-2	10
IRIS_313-7736	Hap_3	SAC	XI-2	10
IRIS_313-11600	Hap_3	SAC	XI-2	11
IRIS_313-11772	Hap_3	IOC	XI-2	10
IRIS_313-11359	Hap_3	SAC	XI-2	10
IRIS_313-11368	Hap_3	SAC	XI-2	11
B052	Hap_3	IOC	XI-2	10
IRIS_313-10610	Hap_3	IOC	XI-2	10
IRIS_313-8731	Hap_3	SAC	XI-2	11
IRIS_313-11597	Hap_3	SAC	XI-2	11
IRIS_313-11827	Hap_3	SAC	XI-2	18
IRIS_313-10536	Hap_3	EAF	XI-2	11
IRIS_313-10539	Hap_3	SAE	XI-2	11
IRIS_313-11041	Hap_3	SAC	XI-2	10
IRIS_313-11110	Hap_3	IOC	XI-2	10
IRIS_313-11363	Hap_3	SAC	XI-2	10
IRIS_313-11226	Hap_3	SAE	XI-2	10
IRIS_313-11231	Hap_3	SAE	XI-2	10
IRIS_313-9817	Hap_3	EUR	XI-2	11
IRIS_313-8632	Hap_3	SAE	XI-2	10
IRIS_313-8796	Hap_3	SAC	XI-2	11
IRIS_313-7650	Hap_3	IOC	XI-2	10
IRIS_313-11448	Hap_3	SAC	XI-2	10
IRIS_313-11497	Hap_3	SER	XI-2	10
IRIS_313-11793	Hap_3	IOC	XI-2	10
IRIS_313-11114	Hap_3	SAE	XI-2	18
IRIS_313-9258	Hap_3	SAC	XI-2	10
IRIS_313-9740	Hap_3	IOC	XI-2	10
IRIS_313-11099	Hap_3	WAF	XI-2	10
IRIS_313-11115	Hap_3	SAE	XI-2	11
IRIS_313-11120	Hap_3	SAE	XI-2	10
IRIS_313-10721	Hap_3	IOC	XI-2	11
IRIS_313-11203	Hap_3	SAE	XI-2	11
IRIS_313-8614	Hap_3	SAC	XI-2	10
IRIS_313-11420	Hap_3	SAC	XI-2	8
IRIS_313-8704	Hap_3	SAC	XI-2	10
IRIS_313-10640	Hap_3	SAC	XI-2	10
IRIS_313-9351	Hap_3	SAC	XI-2	10
IRIS_313-8450	Hap_3	SAC	XI-2	10
IRIS_313-10542	Hap_3	SAC	XI-2	10
IRIS_313-8854	Hap_3	SAE	XI-2	10
IRIS_313-8754	Hap_3	SAC	XI-2	10
IRIS_313-9218	Hap_3	SAE	XI-2	10
IRIS_313-9391	Hap_3	SAE	XI-2	10
IRIS_313-9825	Hap_3	SAM	XI-2	unknown
IRIS_313-11728	Hap_3	EAS	XI-3	11
IRIS_313-11704	Hap_3	SEA	XI-3	10
IRIS_313-11810	Hap_3	EAF	XI-3	11
IRIS_313-11344	Hap_3	SER	XI-3	10
IRIS_313-12286	Hap_3	SEA	XI-3	11
IRIS_313-10912	Hap_3	SEA	XI-3	18
IRIS_313-12109	Hap_3	SEA	XI-3	11
IRIS_313-11996	Hap_3	SER	XI-3	10
IRIS_313-8292	Hap_3	SER	XI-3	10
IRIS_313-11096	Hap_3	SEA	XI-3	11
IRIS_313-11387	Hap_3	SEA	XI-3	10
IRIS_313-8316	Hap_3	SER	XI-3	10
IRIS_313-11196	Hap_3	SER	XI-3	10
IRIS_313-10448	Hap_3	SER	XI-3	10
IRIS_313-10940	Hap_3	SER	XI-3	10
IRIS_313-11713	Hap_3	WAF	XI-3	10
IRIS_313-10750	Hap_3	SEA	XI-3	11
IRIS_313-10906	Hap_3	SEA	XI-3	10
IRIS_313-8457	Hap_3	SER	XI-3	10
IRIS_313-11386	Hap_3	SEA	XI-3	18
IRIS_313-11596	Hap_3	SAC	XI-adm	8
IRIS_313-10859	Hap_3	SAC	XI-adm	8
CX94	Hap_3	SAC	XI-adm	8
IRIS_313-11730	Hap_3	EAS	XI-adm	8
IRIS_313-8341	Hap_3	SEA	XI-adm	11
IRIS_313-9023	Hap_3	SAC	XI-adm	11
CX124	Hap_3	SER-IRRI	XI-adm	11
CX24	Hap_3	SAC	XI-adm	8
CX146	Hap_3	SAC	XI-adm	8
CX234	Hap_3	SER-IRRI	XI-adm	11
IRIS_313-11920	Hap_3	SEA	XI-adm	10
IRIS_313-10983	Hap_3	SAE	XI-adm	11
IRIS_313-8453	Hap_3	SAC	XI-adm	10
IRIS_313-10239	Hap_3	EAS	XI-adm	10
IRIS_313-8332	Hap_3	SAC	XI-adm	10
IRIS_313-11490	Hap_3	SAC	XI-adm	11
IRIS_313-11516	Hap_3	SER-IRRI	XI-adm	10
IRIS_313-11555	Hap_3	WAF	XI-adm	10
IRIS_313-11240	Hap_3	SAC	XI-adm	10
IRIS_313-11338	Hap_3	SER	XI-adm	10
IRIS_313-11345	Hap_3	SER	XI-adm	10
CX157	Hap_3	SAC	XI-adm	10
IRIS_313-12187	Hap_3	SEA	XI-adm	10
IRIS_313-10978	Hap_3	SAE	XI-adm	10
IRIS_313-10990	Hap_3	SER	XI-adm	10
IRIS_313-11275	Hap_3	SAC	XI-adm	10
IRIS_313-9572	Hap_3	SAE	XI-adm	10
IRIS_313-10221	Hap_3	EAS	XI-adm	10
IRIS_313-11302	Hap_3	SAC	XI-adm	10
B095	Hap_3	EAS	XI-adm	10
CX115	Hap_3	EAS	XI-adm	10
IRIS_313-9604	Hap_3	SAC	XI-adm	8
IRIS_313-10148	Hap_3	SAC	XI-adm	10
IRIS_313-11306	Hap_3	SAC	XI-adm	10
B246	Hap_3	EAS	XI-adm	10
IRIS_313-10609	Hap_3	IOC	XI-adm	8
IRIS_313-8265	Hap_3	SAC	XI-adm	8
IRIS_313-11889	Hap_3	SAW	XI-adm	8
IRIS_313-11364	Hap_3	SAC	XI-adm	11
IRIS_313-15897	Hap_3	EAS	XI-adm	11
IRIS_313-10235	Hap_3	SER-IRRI	XI-adm	11
IRIS_313-9429	Hap_3	SEA	XI-adm	11
IRIS_313-11510	Hap_3	IOC	XI-adm	18
IRIS_313-12007	Hap_3	EAS	XI-adm	11
IRIS_313-11252	Hap_3	SAC	XI-adm	11
IRIS_313-10748	Hap_3	SEA	XI-adm	11
IRIS_313-8986	Hap_3	SAC	XI-adm	8
IRIS_313-10050	Hap_3	IOC	XI-adm	11
IRIS_313-11342	Hap_3	SER	XI-adm	11
IRIS_313-10751	Hap_3	SEA	XI-adm	11
IRIS_313-12052	Hap_3	SAC	XI-adm	11
IRIS_313-8717	Hap_3	SAE	XI-adm	11
IRIS_313-9256	Hap_3	IOC	XI-adm	8
IRIS_313-9313	Hap_3	SAC	XI-adm	11
IRIS_313-10103	Hap_3	EAR	XI-adm	11
IRIS_313-11693	Hap_3	EAR	XI-adm	unknown
IRIS_313-10671	Hap_3	SAC	XI-adm	8
CX228	Hap_3	SAC	XI-adm	8
IRIS_313-11255	Hap_3	SAC	XI-adm	11
IRIS_313-10357	Hap_3	SER-IRRI	XI-adm	10
IRIS_313-7681	Hap_3	WAF	XI-adm	11
IRIS_313-12067	Hap_3	SER	XI-adm	11
IRIS_313-10523	Hap_3	SAC	XI-adm	11
IRIS_313-11144	Hap_3	SEA	XI-adm	18
IRIS_313-9968	Hap_3	IOC	XI-adm	8
B227	Hap_3	EAS	XI-adm	11
IRIS_313-8743	Hap_3	EAR	XI-adm	8
IRIS_313-10371	Hap_3	SER-IRRI	XI-adm	10
IRIS_313-8386	Hap_3	SAC	XI-adm	10
IRIS_313-7684	Hap_3	SER-IRRI	XI-adm	10
IRIS_313-11463	Hap_3	SER	XI-adm	10
IRIS_313-11666	Hap_3	EAS	XI-adm	8
IRIS_313-11694	Hap_3	EAR	XI-adm	8
IRIS_313-11740	Hap_3	WAF	XI-adm	10
IRIS_313-11744	Hap_3	EAS	XI-adm	10
IRIS_313-12053	Hap_3	EAF	XI-adm	10
IRIS_313-10775	Hap_3	SER	XI-adm	10
IRIS_313-11303	Hap_3	SAC	XI-adm	10
IRIS_313-11414	Hap_3	SAC	XI-adm	10
B265	Hap_3	EAS	XI-adm	10
IRIS_313-8982	Hap_3	SAC	XI-adm	10
IRIS_313-9609	Hap_3	SAC	XI-adm	10
IRIS_313-10045	Hap_3	WAF	XI-adm	10
IRIS_313-7769	Hap_3	SER	XI-adm	10
IRIS_313-8215	Hap_3	EUR	XI-adm	10
IRIS_313-12269	Hap_3	SEA	XI-adm	10
IRIS_313-10675	Hap_3	SAC	XI-adm	10
IRIS_313-10917	Hap_3	SER	XI-adm	10
IRIS_313-11347	Hap_3	SER	XI-adm	10
IRIS_313-11384	Hap_3	SEA	XI-adm	10
B195	Hap_3	SAC	XI-adm	10
IRIS_313-9555	Hap_3	EAS	XI-adm	11
IRIS_313-9285	Hap_3	SEA	XI-adm	10
IRIS_313-9243	Hap_3	SER	XI-adm	10
IRIS_313-7780	Hap_3	SAC	XI-adm	10
IRIS_313-11594	Hap_3	SEA	XI-adm	18
IRIS_313-12016	Hap_3	NAF	XI-adm	11
IRIS_313-12210	Hap_3	SEA	XI-adm	10
IRIS_313-10516	Hap_3	NAM	XI-adm	11
IRIS_313-10966	Hap_3	SAM	XI-adm	11
IRIS_313-11141	Hap_3	SEA	XI-adm	11
B176	Hap_3	SAE	XI-adm	10
B028	Hap_3	SER-IRRI	XI-adm	10
IRIS_313-15899	Hap_3	SER-IRRI	XI-adm	18
IRIS_313-8458	Hap_3	SAC	XI-adm	11
IRIS_313-9484	Hap_3	SAC	XI-adm	10
IRIS_313-10179	Hap_3	EAS	XI-adm	10
IRIS_313-9687	Hap_3	WAF	XI-adm	10
IRIS_313-7792	Hap_3	IOC	XI-adm	10
IRIS_313-11934	Hap_3	SER	XI-adm	10
IRIS_313-12017	Hap_3	WAF	XI-adm	10
IRIS_313-11011	Hap_3	SER	XI-adm	18
IRIS_313-11383	Hap_3	SEA	XI-adm	unknown
CX390	Hap_3	EAS	XI-adm	10
IRIS_313-8880	Hap_3	EAR	XI-adm	8
IRIS_313-10375	Hap_3	SER-IRRI	XI-adm	10
B026	Hap_3	SER	XI-adm	10
IRIS_313-8409	Hap_3	SEA	XI-adm	10
IRIS_313-8383	Hap_3	SER	XI-adm	10
IRIS_313-10360	Hap_3	SER-IRRI	XI-adm	11
IRIS_313-7797	Hap_3	SER	XI-adm	10
IRIS_313-10513	Hap_3	SER	XI-adm	10
IRIS_313-10614	Hap_3	EAS	XI-adm	10
IRIS_313-11283	Hap_3	SAC	XI-adm	10
IRIS_313-11284	Hap_3	SAC	XI-adm	10
B011	Hap_3	SAC	XI-adm	10
B184	Hap_3	SEA	XI-adm	8
IRIS_313-9317	Hap_3	SEA	XI-adm	10
IRIS_313-10720	Hap_3	IOC	XI-adm	11
IRIS_313-9926	Hap_3	NAF	XI-adm	10
IRIS_313-8699	Hap_3	IOC	XI-adm	10
IRIS_313-8987	Hap_3	SER	XI-adm	10
IRIS_313-11139	Hap_3	SEA	XI-adm	10
IRIS_313-8068	Hap_3	EUR	XI-adm	10
IRIS_313-11071	Hap_3	SEA	XI-adm	10
CX156	Hap_3	SER	XI-adm	10
IRIS_313-9791	Hap_3	EAF	XI-adm	8
IRIS_313-10034	Hap_3	WAF	XI-adm	18
IRIS_313-11423	Hap_3	SER	XI-adm	10
CX267	Hap_3	SAC	XI-adm	10
IRIS_313-8401	Hap_3	SAC	XI-adm	18
IRIS_313-12186	Hap_3	SEA	XI-adm	11
IRIS_313-7665	Hap_3	SAM	XI-adm	10
B187	Hap_3	SAC	XI-adm	10
CX232	Hap_3	SER-IRRI	XI-adm	10
IRIS_313-9503	Hap_3	SER	XI-adm	10
B203	Hap_3	EAS	XI-adm	10
IRIS_313-8872	Hap_3	SEA	GJ-sbtrp	11
IRIS_313-10578	Hap_3	SER	GJ-trp	11
IRIS_313-11434	Hap_3	SAM	GJ-trp	unknown
IRIS_313-8911	Hap_4	SEA	admix	11
B086	Hap_4	EAS	admix	11
IRIS_313-11591	Hap_4	SER	admix	11
IRIS_313-12030	Hap_4	SER	admix	11
IRIS_313-11767	Hap_4	IOC	admix	11
IRIS_313-10585	Hap_4	EAR	admix	10
CX242	Hap_4	SER-IRRI	admix	11
IRIS_313-8382	Hap_4	SAC	admix	11
CX46	Hap_4	SAW	admix	10
IRIS_313-8454	Hap_4	EAR	XI-1A	11
IRIS_313-9469	Hap_4	EAS	XI-1A	11
IRIS_313-10189	Hap_4	EAS	XI-1A	11
IRIS_313-11667	Hap_4	EAS	XI-1A	11
IRIS_313-11692	Hap_4	EAR	XI-1A	11
IRIS_313-11752	Hap_4	EAS	XI-1A	11
IRIS_313-11753	Hap_4	EAS	XI-1A	11
IRIS_313-11802	Hap_4	EAS	XI-1A	11
IRIS_313-11804	Hap_4	EAS	XI-1A	11
IRIS_313-11805	Hap_4	EAS	XI-1A	11
IRIS_313-11795	Hap_4	EAS	XI-1A	11
IRIS_313-11799	Hap_4	EAS	XI-1A	11
IRIS_313-11954	Hap_4	EAS	XI-1A	11
IRIS_313-12033	Hap_4	EAS	XI-1A	11
IRIS_313-12236	Hap_4	EAS	XI-1A	11
IRIS_313-11038	Hap_4	EAS	XI-1A	11
IRIS_313-11039	Hap_4	EAS	XI-1A	11
IRIS_313-11281	Hap_4	SAC	XI-1A	11
B264	Hap_4	EAS	XI-1A	11
CX101	Hap_4	EAS	XI-1A	11
IRIS_313-11665	Hap_4	EAS	XI-1A	11
IRIS_313-11797	Hap_4	EAS	XI-1A	11
IRIS_313-11745	Hap_4	EAS	XI-1A	11
B208	Hap_4	EAS	XI-1A	11
B210	Hap_4	EAS	XI-1A	11
B009	Hap_4	SEA	XI-1A	11
B015	Hap_4	EUR	XI-1A	11
IRIS_313-11854	Hap_4	EAS	XI-1A	11
IRIS_313-11911	Hap_4	EAS	XI-1A	11
B092	Hap_4	EAS	XI-1A	11
B126	Hap_4	EAS	XI-1A	11
CX328	Hap_4	EAS	XI-1A	11
IRIS_313-8940	Hap_4	EAS	XI-1A	11
CX10	Hap_4	EAS	XI-1A	11
IRIS_313-9505	Hap_4	SER	XI-1A	11
IRIS_313-9605	Hap_4	SAC	XI-1A	11
IRIS_313-11869	Hap_4	EAS	XI-1A	11
IRIS_313-12237	Hap_4	EAS	XI-1A	11
IRIS_313-10968	Hap_4	SAM	XI-1A	11
B259	Hap_4	EAS	XI-1A	11
CX114	Hap_4	EAS	XI-1A	11
IRIS_313-9324	Hap_4	EAS	XI-1A	11
B121	Hap_4	EAS	XI-1A	11
B147	Hap_4	EAS	XI-1A	11
IRIS_313-10731	Hap_4	SAC	XI-1A	11
IRIS_313-9730	Hap_4	EAS	XI-1A	11
B115	Hap_4	EAS	XI-1A	11
IRIS_313-11624	Hap_4	SAC	XI-1A	unknown
B063	Hap_4	EAS	XI-1A	11
IRIS_313-9372	Hap_4	EAS	XI-1A	11
IRIS_313-9976	Hap_4	EAR	XI-1A	11
IRIS_313-10154	Hap_4	EAS	XI-1A	11
IRIS_313-11577	Hap_4	EAS	XI-1A	11
IRIS_313-11668	Hap_4	EAS	XI-1A	11
IRIS_313-11727	Hap_4	EAS	XI-1A	11
IRIS_313-11734	Hap_4	EAS	XI-1A	11
IRIS_313-11806	Hap_4	EAS	XI-1A	11
IRIS_313-11852	Hap_4	EAS	XI-1A	11
IRIS_313-11853	Hap_4	EAS	XI-1A	11
IRIS_313-11855	Hap_4	EAS	XI-1A	11
IRIS_313-11859	Hap_4	EAS	XI-1A	11
IRIS_313-11866	Hap_4	EAS	XI-1A	11
IRIS_313-11877	Hap_4	EAS	XI-1A	unknown
IRIS_313-11943	Hap_4	SAC	XI-1A	11
IRIS_313-11950	Hap_4	EAS	XI-1A	11
IRIS_313-11951	Hap_4	EAS	XI-1A	11
IRIS_313-11965	Hap_4	EAS	XI-1A	11
IRIS_313-12010	Hap_4	EAS	XI-1A	11
IRIS_313-10515	Hap_4	EAR	XI-1A	11
IRIS_313-10561	Hap_4	EAS	XI-1A	11
B222	Hap_4	EAS	XI-1A	11
B249	Hap_4	EAS	XI-1A	11
B261	Hap_4	EAS	XI-1A	11
CX133	Hap_4	EAS	XI-1A	11
CX3	Hap_4	SAC	XI-1A	11
IRIS_313-12009	Hap_4	EAS	XI-1A	11
IRIS_313-10503	Hap_4	EAS	XI-1A	11
IRIS_313-9822	Hap_4	SAM	XI-1A	11
IRIS_313-10170	Hap_4	EAS	XI-1A	11
IRIS_313-11857	Hap_4	EAS	XI-1A	unknown
IRIS_313-11968	Hap_4	EAS	XI-1A	11
IRIS_313-10449	Hap_4	EAS	XI-1A	11
B010	Hap_4	SER	XI-1A	11
B024	Hap_4	SEA	XI-1A	11
B061	Hap_4	EAS	XI-1A	11
B074	Hap_4	EAS	XI-1A	11
B079	Hap_4	EAS	XI-1A	11
B150	Hap_4	EAS	XI-1A	11
CX123	Hap_4	EAS	XI-1A	11
CX162	Hap_4	EAR	XI-1A	11
B083	Hap_4	EAS	XI-1A	11
B127	Hap_4	EAS	XI-1A	11
B197	Hap_4	EAR	XI-1A	11
B224	Hap_4	EAS	XI-1A	11
IRIS_313-10450	Hap_4	EAS	XI-1A	11
B151	Hap_4	EAS	XI-1A	18
B248	Hap_4	EAS	XI-1A	11
B119	Hap_4	EAS	XI-1A	11
IRIS_313-9723	Hap_4	EAS	XI-1A	11
IRIS_313-10129	Hap_4	EAS	XI-1A	11
IRIS_313-10178	Hap_4	EAS	XI-1A	11
IRIS_313-10211	Hap_4	EAS	XI-1A	11
IRIS_313-11572	Hap_4	EAS	XI-1A	11
IRIS_313-11579	Hap_4	EAS	XI-1A	11
IRIS_313-11695	Hap_4	EAR	XI-1A	11
IRIS_313-11858	Hap_4	EAS	XI-1A	11
IRIS_313-11882	Hap_4	EAS	XI-1A	11
IRIS_313-11885	Hap_4	EAS	XI-1A	11
IRIS_313-11944	Hap_4	SAC	XI-1A	11
IRIS_313-11949	Hap_4	EAS	XI-1A	11
IRIS_313-11966	Hap_4	EAS	XI-1A	11
IRIS_313-11980	Hap_4	EAR	XI-1A	11
IRIS_313-11986	Hap_4	EAS	XI-1A	11
IRIS_313-11422	Hap_4	EAS	XI-1A	11
B059	Hap_4	EAS	XI-1A	11
CX131	Hap_4	SEA	XI-1A	11
IRIS_313-10497	Hap_4	EAS	XI-1A	11
IRIS_313-9706	Hap_4	EAR	XI-1A	11
IRIS_313-12273	Hap_4	EAS	XI-1A	11
IRIS_313-10932	Hap_4	EAS	XI-1A	11
B085	Hap_4	EAS	XI-1A	11
IRIS_313-8433	Hap_4	EAS	XI-1A	11
IRIS_313-9253	Hap_4	EAS	XI-1A	11
IRIS_313-11881	Hap_4	EAS	XI-1A	11
B062	Hap_4	EAS	XI-1A	11
B104	Hap_4	SAE	XI-1A	11
B112	Hap_4	EAS	XI-1A	11
B140	Hap_4	EAS	XI-1A	11
B234	Hap_4	EAS	XI-1A	11
CX88	Hap_4	EAS	XI-1A	11
IRIS_313-9065	Hap_4	EAS	XI-1A	11
IRIS_313-9705	Hap_4	EAR	XI-1A	11
IRIS_313-10047	Hap_4	WAF	XI-1A	11
IRIS_313-11726	Hap_4	EAS	XI-1A	11
IRIS_313-11865	Hap_4	EAS	XI-1A	11
B213	Hap_4	EAS	XI-1A	11
CX270	Hap_4	EAR	XI-1A	11
IRIS_313-10224	Hap_4	EAS	XI-1A	11
IRIS_313-10191	Hap_4	EAS	XI-1A	11
IRIS_313-11952	Hap_4	EAS	XI-1A	11
IRIS_313-12012	Hap_4	EAS	XI-1A	11
IRIS_313-11152	Hap_4	SAC	XI-1A	11
B239	Hap_4	EAS	XI-1A	11
IRIS_313-11948	Hap_4	EAS	XI-1A	11
IRIS_313-8435	Hap_4	SAC	XI-1A	11
IRIS_313-9758	Hap_4	EAR	XI-1A	11
IRIS_313-11862	Hap_4	EAS	XI-1A	11
IRIS_313-11158	Hap_4	EAS	XI-1A	11
B260	Hap_4	EAS	XI-1A	18
IRIS_313-10452	Hap_4	EAS	XI-1A	11
CX55	Hap_4	EAS	XI-1A	11
IRIS_313-11585	Hap_4	EAS	XI-1A	11
IRIS_313-11157	Hap_4	EAR	XI-1A	11
IRIS_313-8930	Hap_4	SAE	XI-1B	11
IRIS_313-7770	Hap_4	WAF	XI-1B	11
IRIS_313-7815	Hap_4	WAF	XI-1B	11
IRIS_313-11513	Hap_4	SAM	XI-1B	11
IRIS_313-11784	Hap_4	WAF	XI-1B	11
IRIS_313-11798	Hap_4	EAS	XI-1B	11
IRIS_313-11979	Hap_4	SER-IRRI	XI-1B	11
IRIS_313-12234	Hap_4	EAS	XI-1B	11
CX281	Hap_4	SER-IRRI	XI-1B	11
IRIS_313-11887	Hap_4	SER-IRRI	XI-1B	11
CX348	Hap_4	EAS	XI-1B	11
IRIS_313-7808	Hap_4	WAF	XI-1B	11
IRIS_313-12024	Hap_4	WAF	XI-1B	11
B214	Hap_4	EAS	XI-1B	11
B033	Hap_4	IOC	XI-1B	11
B048	Hap_4	SER	XI-1B	11
CX206	Hap_4	SER-IRRI	XI-1B	11
IRIS_313-9066	Hap_4	SAE	XI-1B	11
IRIS_313-9566	Hap_4	SAC	XI-1B	11
IRIS_313-9940	Hap_4	CAM	XI-1B	11
IRIS_313-7688	Hap_4	SER-IRRI	XI-1B	11
IRIS_313-7911	Hap_4	SER-IRRI	XI-1B	11
IRIS_313-11517	Hap_4	SER-IRRI	XI-1B	11
IRIS_313-11941	Hap_4	WAF	XI-1B	11
IRIS_313-11162	Hap_4	SER	XI-1B	11
IRIS_313-11357	Hap_4	SAC	XI-1B	11
CX97	Hap_4	SAC	XI-1B	11
IRIS_313-10397	Hap_4	SAM	XI-1B	11
IRIS_313-9966	Hap_4	SAM	XI-1B	11
IRIS_313-10402	Hap_4	SAM	XI-1B	18
IRIS_313-10290	Hap_4	SAM	XI-1B	11
IRIS_313-9867	Hap_4	IOC	XI-1B	11
IRIS_313-10161	Hap_4	SAM	XI-1B	11
IRIS_313-12135	Hap_4	SER	XI-1B	11
IRIS_313-11200	Hap_4	SAC	XI-1B	11
IRIS_313-11237	Hap_4	EAR	XI-1B	11
CX76	Hap_4	IOC	XI-1B	11
B058	Hap_4	EAS	XI-1B	11
CX26	Hap_4	WAS	XI-1B	18
CX15	Hap_4	EAS	XI-1B	11
IRIS_313-10385	Hap_4	SER-IRRI	XI-1B	11
IRIS_313-9044	Hap_4	SER-IRRI	XI-1B	11
IRIS_313-8616	Hap_4	SER-IRRI	XI-1B	18
IRIS_313-9482	Hap_4	EAS	XI-1B	11
IRIS_313-10046	Hap_4	EAF	XI-1B	11
IRIS_313-11437	Hap_4	CAM	XI-1B	11
IRIS_313-11233	Hap_4	SEA	XI-1B	11
CX43	Hap_4	SER-IRRI	XI-1B	11
IRIS_313-10289	Hap_4	SAM	XI-1B	11
IRIS_313-8732	Hap_4	SEA	XI-1B	11
IRIS_313-7691	Hap_4	SER-IRRI	XI-1B	11
IRIS_313-7664	Hap_4	SAM	XI-1B	11
CX161	Hap_4	SER-IRRI	XI-1B	11
CX45	Hap_4	SAC	XI-1B	11
IRIS_313-10401	Hap_4	SAM	XI-1B	11
IRIS_313-7819	Hap_4	WAF	XI-1B	11
IRIS_313-7636	Hap_4	WAF	XI-1B	11
IRIS_313-11346	Hap_4	SER	XI-1B	11
CX44	Hap_4	SER-IRRI	XI-1B	11
IRIS_313-10400	Hap_4	SAM	XI-1B	11
IRIS_313-10001	Hap_4	EAR	XI-1B	11
IRIS_313-10298	Hap_4	IOC	XI-1B	11
IRIS_313-7773	Hap_4	WAF	XI-1B	11
IRIS_313-11250	Hap_4	SER-IRRI	XI-1B	11
IRIS_313-10287	Hap_4	SAM	XI-1B	11
IRIS_313-10398	Hap_4	SAM	XI-1B	11
CX378	Hap_4	EAS	XI-1B	11
CX73	Hap_4	SER-IRRI	XI-1B	11
IRIS_313-10417	Hap_4	SAC	XI-1B	11
CX360	Hap_4	na	XI-1B	11
IRIS_313-10002	Hap_4	IOC	XI-1B	11
CX21	Hap_4	IOC	XI-1B	11
IRIS_313-10576	Hap_4	WAF	XI-2	10
IRIS_313-8900	Hap_4	SAC	XI-2	11
IRIS_313-9262	Hap_4	SAE	XI-2	11
IRIS_313-11760	Hap_4	IOC	XI-2	11
IRIS_313-11794	Hap_4	IOC	XI-2	11
IRIS_313-11229	Hap_4	SAE	XI-2	11
IRIS_313-11758	Hap_4	WAF	XI-2	11
IRIS_313-11787	Hap_4	WAF	XI-2	11
IRIS_313-10880	Hap_4	SAC	XI-2	11
IRIS_313-8922	Hap_4	SER	XI-2	11
IRIS_313-9271	Hap_4	SAE	XI-2	11
IRIS_313-11500	Hap_4	SER	XI-2	11
IRIS_313-8349	Hap_4	SAE	XI-2	11
IRIS_313-9551	Hap_4	IOC	XI-2	11
IRIS_313-9936	Hap_4	IOC	XI-2	11
IRIS_313-11914	Hap_4	EAF	XI-2	11
IRIS_313-12015	Hap_4	WAF	XI-2	10
IRIS_313-11983	Hap_4	WAF	XI-2	11
IRIS_313-11221	Hap_4	SAE	XI-2	10
IRIS_313-8957	Hap_4	SAC	XI-2	11
IRIS_313-10035	Hap_4	IOC	XI-2	11
IRIS_313-7795	Hap_4	IOC	XI-2	11
IRIS_313-11321	Hap_4	SAE	XI-2	11
IRIS_313-11964	Hap_4	SAE	XI-2	11
IRIS_313-8920	Hap_4	SAC	XI-2	10
IRIS_313-9709	Hap_4	IOC	XI-2	11
IRIS_313-9049	Hap_4	SAE	XI-2	18
IRIS_313-10664	Hap_4	SAC	XI-2	11
IRIS_313-10678	Hap_4	IOC	XI-2	11
IRIS_313-11220	Hap_4	SAE	XI-2	11
IRIS_313-11407	Hap_4	SAC	XI-2	11
IRIS_313-9072	Hap_4	SAE	XI-2	11
IRIS_313-7793	Hap_4	IOC	XI-2	11
IRIS_313-11932	Hap_4	EAF	XI-2	11
IRIS_313-10985	Hap_4	SAE	XI-2	11
IRIS_313-9606	Hap_4	SAE	XI-2	10
IRIS_313-11782	Hap_4	EAF	XI-2	11
IRIS_313-11219	Hap_4	SAE	XI-2	11
IRIS_313-8737	Hap_4	SAE	XI-2	11
IRIS_313-9360	Hap_4	SAC	XI-2	10
IRIS_313-11339	Hap_4	SER	XI-2	11
IRIS_313-9187	Hap_4	SER	XI-2	11
IRIS_313-8844	Hap_4	SAC	XI-2	18
IRIS_313-10723	Hap_4	WAF	XI-2	11
IRIS_313-9259	Hap_4	SAC	XI-2	11
IRIS_313-9832	Hap_4	IOC	XI-2	11
IRIS_313-10573	Hap_4	WAF	XI-2	11
IRIS_313-11615	Hap_4	WAF	XI-3	10
IRIS_313-11724	Hap_4	WAF	XI-3	11
IRIS_313-11836	Hap_4	SEA	XI-3	11
IRIS_313-9160	Hap_4	WAF	XI-3	11
IRIS_313-9409	Hap_4	SER	XI-3	11
IRIS_313-8293	Hap_4	WAF	XI-3	11
IRIS_313-8407	Hap_4	SER	XI-3	11
IRIS_313-8978	Hap_4	SER	XI-3	11
IRIS_313-11528	Hap_4	WAF	XI-3	11
IRIS_313-11530	Hap_4	SEA	XI-3	11
IRIS_313-11681	Hap_4	SEA	XI-3	11
IRIS_313-11709	Hap_4	SEA	XI-3	11
IRIS_313-11710	Hap_4	SEA	XI-3	11
IRIS_313-11786	Hap_4	WAF	XI-3	11
IRIS_313-11895	Hap_4	SEA	XI-3	11
IRIS_313-11902	Hap_4	SER	XI-3	11
IRIS_313-11921	Hap_4	SEA	XI-3	11
IRIS_313-12044	Hap_4	SEA	XI-3	11
IRIS_313-12058	Hap_4	SEA	XI-3	11
IRIS_313-12296	Hap_4	SEA	XI-3	11
IRIS_313-10511	Hap_4	SER	XI-3	11
IRIS_313-10650	Hap_4	SEA	XI-3	11
IRIS_313-10687	Hap_4	SER	XI-3	11
IRIS_313-10779	Hap_4	SER	XI-3	11
IRIS_313-10806	Hap_4	SER	XI-3	11
IRIS_313-10938	Hap_4	SER	XI-3	11
IRIS_313-11072	Hap_4	SEA	XI-3	11
IRIS_313-11098	Hap_4	WAF	XI-3	11
IRIS_313-11118	Hap_4	SEA	XI-3	11
IRIS_313-11381	Hap_4	SER	XI-3	11
IRIS_313-11395	Hap_4	SER	XI-3	11
CX158	Hap_4	SEA	XI-3	11
IRIS_313-8312	Hap_4	SER	XI-3	11
IRIS_313-12027	Hap_4	SER	XI-3	11
IRIS_313-10962	Hap_4	SER	XI-3	11
IRIS_313-11312	Hap_4	SER	XI-3	11
IRIS_313-11318	Hap_4	SER	XI-3	11
CX141	Hap_4	SER	XI-3	11
IRIS_313-12041	Hap_4	SEA	XI-3	11
IRIS_313-7620	Hap_4	WAF	XI-3	11
IRIS_313-11773	Hap_4	WAF	XI-3	10
IRIS_313-11901	Hap_4	SEA	XI-3	11
IRIS_313-10909	Hap_4	SEA	XI-3	11
IRIS_313-8493	Hap_4	SER	XI-3	11
IRIS_313-8643	Hap_4	SER	XI-3	11
IRIS_313-11674	Hap_4	SEA	XI-3	11
IRIS_313-11819	Hap_4	SEA	XI-3	11
IRIS_313-10428	Hap_4	SER	XI-3	11
IRIS_313-10692	Hap_4	SER	XI-3	11
IRIS_313-10955	Hap_4	SER	XI-3	11
IRIS_313-11074	Hap_4	SEA	XI-3	11
IRIS_313-8291	Hap_4	SER	XI-3	11
IRIS_313-8833	Hap_4	SER	XI-3	11
IRIS_313-10700	Hap_4	SER	XI-3	11
IRIS_313-9320	Hap_4	SER	XI-3	11
IRIS_313-9188	Hap_4	SER	XI-3	11
IRIS_313-10727	Hap_4	WAF	XI-3	11
IRIS_313-11393	Hap_4	SEA	XI-3	11
IRIS_313-12047	Hap_4	SER	XI-3	11
IRIS_313-11317	Hap_4	SER	XI-3	11
IRIS_313-8536	Hap_4	SER	XI-3	11
IRIS_313-8985	Hap_4	SEA	XI-3	11
IRIS_313-9112	Hap_4	SEA	XI-3	11
IRIS_313-9115	Hap_4	SEA	XI-3	11
IRIS_313-10147	Hap_4	SEA	XI-3	11
IRIS_313-8606	Hap_4	SAC	XI-3	11
IRIS_313-9342	Hap_4	SEA	XI-3	11
IRIS_313-9582	Hap_4	SER	XI-3	11
IRIS_313-8781	Hap_4	SER	XI-3	11
IRIS_313-9097	Hap_4	SER	XI-3	11
IRIS_313-11684	Hap_4	SEA	XI-3	11
IRIS_313-11687	Hap_4	SEA	XI-3	11
IRIS_313-11708	Hap_4	SEA	XI-3	11
IRIS_313-11716	Hap_4	WAF	XI-3	11
IRIS_313-11706	Hap_4	SEA	XI-3	11
IRIS_313-11830	Hap_4	WAF	XI-3	11
IRIS_313-11844	Hap_4	SEA	XI-3	11
IRIS_313-11912	Hap_4	SAM	XI-3	11
IRIS_313-11939	Hap_4	WAF	XI-3	11
IRIS_313-11958	Hap_4	SEA	XI-3	11
IRIS_313-11959	Hap_4	SER	XI-3	11
IRIS_313-11974	Hap_4	WAF	XI-3	11
IRIS_313-11989	Hap_4	SER	XI-3	11
IRIS_313-11991	Hap_4	SEA	XI-3	11
IRIS_313-11999	Hap_4	SEA	XI-3	11
IRIS_313-12288	Hap_4	SEA	XI-3	11
IRIS_313-12292	Hap_4	SEA	XI-3	11
IRIS_313-10509	Hap_4	WAF	XI-3	11
IRIS_313-10554	Hap_4	SEA	XI-3	11
IRIS_313-10525	Hap_4	SER	XI-3	unknown
IRIS_313-10652	Hap_4	SEA	XI-3	11
IRIS_313-10698	Hap_4	SER	XI-3	11
IRIS_313-10706	Hap_4	SER	XI-3	11
IRIS_313-10707	Hap_4	SER	XI-3	11
IRIS_313-10726	Hap_4	WAF	XI-3	11
IRIS_313-10742	Hap_4	SER	XI-3	11
IRIS_313-10812	Hap_4	SER	XI-3	11
IRIS_313-10822	Hap_4	SER	XI-3	11
IRIS_313-10804	Hap_4	SER	XI-3	11
IRIS_313-10807	Hap_4	SER	XI-3	11
IRIS_313-10913	Hap_4	SEA	XI-3	11
IRIS_313-10943	Hap_4	SER	XI-3	11
IRIS_313-10951	Hap_4	SER	XI-3	11
IRIS_313-10961	Hap_4	SER	XI-3	11
IRIS_313-10970	Hap_4	SEA	XI-3	11
IRIS_313-11000	Hap_4	SER	XI-3	11
IRIS_313-11043	Hap_4	SER	XI-3	11
IRIS_313-11076	Hap_4	SEA	XI-3	11
IRIS_313-11089	Hap_4	SEA	XI-3	11
IRIS_313-11151	Hap_4	SEA	XI-3	11
IRIS_313-11316	Hap_4	SER	XI-3	11
IRIS_313-8485	Hap_4	SEA	XI-3	11
IRIS_313-11556	Hap_4	WAF	XI-3	11
IRIS_313-11764	Hap_4	WAF	XI-3	11
IRIS_313-10942	Hap_4	SER	XI-3	11
IRIS_313-11389	Hap_4	SEA	XI-3	11
CX107	Hap_4	SEA	XI-3	11
IRIS_313-9637	Hap_4	SEA	XI-3	11
IRIS_313-8681	Hap_4	WAF	XI-3	11
IRIS_313-11925	Hap_4	SEA	XI-3	11
IRIS_313-12037	Hap_4	SEA	XI-3	11
IRIS_313-10699	Hap_4	SER	XI-3	11
IRIS_313-10797	Hap_4	SER	XI-3	11
IRIS_313-10813	Hap_4	SER	XI-3	11
IRIS_313-10818	Hap_4	SER	XI-3	11
IRIS_313-10947	Hap_4	SER	XI-3	11
IRIS_313-10995	Hap_4	SER	XI-3	11
IRIS_313-11320	Hap_4	SER	XI-3	11
CX148	Hap_4	SER	XI-3	11
IRIS_313-10905	Hap_4	SEA	XI-3	11
IRIS_313-9210	Hap_4	SER	XI-3	11
IRIS_313-8608	Hap_4	SER	XI-3	11
IRIS_313-8702	Hap_4	SEA	XI-3	11
IRIS_313-10701	Hap_4	SER	XI-3	11
IRIS_313-10908	Hap_4	SEA	XI-3	11
IRIS_313-10911	Hap_4	SEA	XI-3	11
IRIS_313-11140	Hap_4	SEA	XI-3	11
IRIS_313-11179	Hap_4	SER	XI-3	11
IRIS_313-9209	Hap_4	SEA	XI-3	11
IRIS_313-8785	Hap_4	SEA	XI-3	11
IRIS_313-11534	Hap_4	SEA	XI-3	11
IRIS_313-11535	Hap_4	SEA	XI-3	11
IRIS_313-11904	Hap_4	SER	XI-3	unknown
IRIS_313-12096	Hap_4	SEA	XI-3	11
IRIS_313-10760	Hap_4	SER	XI-3	11
IRIS_313-10786	Hap_4	SER	XI-3	11
IRIS_313-10935	Hap_4	SER	XI-3	11
IRIS_313-12161	Hap_4	SEA	XI-3	11
IRIS_313-8932	Hap_4	SAE	XI-3	18
IRIS_313-9054	Hap_4	SER	XI-3	11
IRIS_313-9098	Hap_4	SER	XI-3	11
IRIS_313-9117	Hap_4	SER	XI-3	11
IRIS_313-9131	Hap_4	SEA	XI-3	11
IRIS_313-9288	Hap_4	SEA	XI-3	11
IRIS_313-9699	Hap_4	SER	XI-3	11
IRIS_313-11833	Hap_4	SEA	XI-3	11
IRIS_313-11839	Hap_4	SEA	XI-3	11
IRIS_313-11850	Hap_4	SER	XI-3	11
IRIS_313-12148	Hap_4	SEA	XI-3	10
IRIS_313-12151	Hap_4	SEA	XI-3	11
IRIS_313-10517	Hap_4	SER	XI-3	11
IRIS_313-10555	Hap_4	SEA	XI-3	18
IRIS_313-10684	Hap_4	SER	XI-3	11
IRIS_313-10778	Hap_4	SER	XI-3	11
IRIS_313-10792	Hap_4	SER	XI-3	11
IRIS_313-11135	Hap_4	SEA	XI-3	11
IRIS_313-11405	Hap_4	SEA	XI-3	11
IRIS_313-11398	Hap_4	SER	XI-3	unknown
IRIS_313-9119	Hap_4	SEA	XI-3	11
IRIS_313-9286	Hap_4	SEA	XI-3	11
IRIS_313-11588	Hap_4	SER	XI-3	11
IRIS_313-11680	Hap_4	SEA	XI-3	11
IRIS_313-11992	Hap_4	SEA	XI-3	11
IRIS_313-12043	Hap_4	SEA	XI-3	11
IRIS_313-12046	Hap_4	SER	XI-3	11
IRIS_313-10506	Hap_4	SEA	XI-3	11
IRIS_313-10724	Hap_4	WAF	XI-3	11
IRIS_313-10757	Hap_4	SEA	XI-3	11
IRIS_313-10821	Hap_4	SER	XI-3	11
IRIS_313-10904	Hap_4	SEA	XI-3	11
IRIS_313-11145	Hap_4	SEA	XI-3	11
IRIS_313-11148	Hap_4	SEA	XI-3	18
IRIS_313-11236	Hap_4	WAF	XI-3	11
B027	Hap_4	SER-IRRI	XI-3	11
IRIS_313-10777	Hap_4	SER	XI-3	11
IRIS_313-11181	Hap_4	SER	XI-3	18
IRIS_313-11315	Hap_4	SER	XI-3	11
IRIS_313-9251	Hap_4	SER	XI-3	11
IRIS_313-9281	Hap_4	SEA	XI-3	11
IRIS_313-8870	Hap_4	SEA	XI-3	11
IRIS_313-12005	Hap_4	SER	XI-3	18
IRIS_313-12042	Hap_4	SEA	XI-3	11
IRIS_313-12188	Hap_4	SEA	XI-3	18
IRIS_313-11193	Hap_4	SEA	XI-3	11
IRIS_313-9989	Hap_4	WAF	XI-3	18
IRIS_313-8723	Hap_4	SER	XI-3	11
IRIS_313-9273	Hap_4	SER	XI-3	11
IRIS_313-9310	Hap_4	SER	XI-3	11
IRIS_313-9329	Hap_4	SER	XI-3	18
IRIS_313-11551	Hap_4	WAF	XI-3	18
IRIS_313-10897	Hap_4	SAC	XI-3	11
IRIS_313-11006	Hap_4	SER	XI-3	11
IRIS_313-11142	Hap_4	SEA	XI-3	11
IRIS_313-11160	Hap_4	WAF	XI-3	11
IRIS_313-11088	Hap_4	SEA	XI-3	11
IRIS_313-11254	Hap_4	SEA	XI-3	11
IRIS_313-8791	Hap_4	SER	XI-3	11
IRIS_313-9208	Hap_4	SER	XI-3	11
IRIS_313-9102	Hap_4	SER	XI-3	11
IRIS_313-11525	Hap_4	WAF	XI-3	18
IRIS_313-11976	Hap_4	WAF	XI-3	11
IRIS_313-12081	Hap_4	SER	XI-3	11
IRIS_313-11138	Hap_4	SEA	XI-3	11
CX23	Hap_4	SER	XI-3	11
IRIS_313-11838	Hap_4	SEA	XI-3	11
IRIS_313-9070	Hap_4	SER	XI-3	18
IRIS_313-8468	Hap_4	SER	XI-3	11
IRIS_313-12102	Hap_4	SEA	XI-3	11
IRIS_313-9694	Hap_4	SER	XI-3	11
IRIS_313-10768	Hap_4	SER	XI-3	11
IRIS_313-11319	Hap_4	SER	XI-3	11
IRIS_313-8744	Hap_4	SER	XI-3	11
IRIS_313-8767	Hap_4	SER	XI-3	11
IRIS_313-10901	Hap_4	SEA	XI-3	11
IRIS_313-9575	Hap_4	SEA	XI-3	11
IRIS_313-11608	Hap_4	SEA	XI-3	11
IRIS_313-10694	Hap_4	SER	XI-3	11
IRIS_313-8793	Hap_4	SEA	XI-3	11
IRIS_313-11975	Hap_4	WAF	XI-3	10
IRIS_313-11178	Hap_4	SER	XI-3	18
IRIS_313-10480	Hap_4	SER	XI-adm	11
IRIS_313-11988	Hap_4	WAF	XI-adm	11
IRIS_313-10423	Hap_4	SEA	XI-adm	11
IRIS_313-10352	Hap_4	SAM	XI-adm	11
IRIS_313-10177	Hap_4	EAS	XI-adm	11
IRIS_313-11731	Hap_4	EAS	XI-adm	11
IRIS_313-11748	Hap_4	EAS	XI-adm	11
IRIS_313-11750	Hap_4	EAS	XI-adm	11
IRIS_313-11801	Hap_4	EAS	XI-adm	11
IRIS_313-11807	Hap_4	SAM	XI-adm	11
IRIS_313-11967	Hap_4	EAS	XI-adm	11
IRIS_313-12146	Hap_4	SEA	XI-adm	11
IRIS_313-12291	Hap_4	SEA	XI-adm	11
IRIS_313-11234	Hap_4	SER	XI-adm	11
IRIS_313-11239	Hap_4	SER	XI-adm	11
IRIS_313-11244	Hap_4	SAC	XI-adm	11
IRIS_313-11394	Hap_4	SER	XI-adm	11
B105	Hap_4	EAS	XI-adm	11
CX120	Hap_4	SAC	XI-adm	11
CX219	Hap_4	SER-IRRI	XI-adm	11
IRIS_313-9602	Hap_4	SEA	XI-adm	11
IRIS_313-11747	Hap_4	EAS	XI-adm	11
IRIS_313-11816	Hap_4	SEA	XI-adm	11
IRIS_313-10574	Hap_4	WAF	XI-adm	11
IRIS_313-11400	Hap_4	SAE	XI-adm	11
B006	Hap_4	SEA	XI-adm	11
B040	Hap_4	SAC	XI-adm	11
B091	Hap_4	EAS	XI-adm	11
B097	Hap_4	EAS	XI-adm	11
CX144	Hap_4	SEA	XI-adm	11
B253	Hap_4	EAS	XI-adm	11
IRIS_313-10847	Hap_4	SAC	XI-adm	11
IRIS_313-11256	Hap_4	SAC	XI-adm	11
IRIS_313-11266	Hap_4	SAC	XI-adm	11
IRIS_313-11307	Hap_4	SAC	XI-adm	11
IRIS_313-11402	Hap_4	SAE	XI-adm	11
B073	Hap_4	EAS	XI-adm	11
B116	Hap_4	EAS	XI-adm	11
CX117	Hap_4	SER-IRRI	XI-adm	11
CX119	Hap_4	na	XI-adm	11
IRIS_313-11523	Hap_4	WAF	XI-adm	11
IRIS_313-10477	Hap_4	EAS	XI-adm	11
IRIS_313-11399	Hap_4	SAE	XI-adm	11
IRIS_313-12232	Hap_4	EAS	XI-adm	11
B089	Hap_4	EAS	XI-adm	11
IRIS_313-15906	Hap_4	SER-IRRI	XI-adm	11
IRIS_313-9472	Hap_4	IOC	XI-adm	11
IRIS_313-10294	Hap_4	SER-IRRI	XI-adm	11
IRIS_313-9944	Hap_4	OCE	XI-adm	11
IRIS_313-11669	Hap_4	EAS	XI-adm	11
IRIS_313-10547	Hap_4	SEA	XI-adm	11
IRIS_313-11040	Hap_4	SAC	XI-adm	11
IRIS_313-11225	Hap_4	SAE	XI-adm	11
IRIS_313-11247	Hap_4	SAC	XI-adm	11
IRIS_313-11296	Hap_4	SAC	XI-adm	11
IRIS_313-11326	Hap_4	SAE	XI-adm	11
B113	Hap_4	EAS	XI-adm	11
B131	Hap_4	EAS	XI-adm	11
IRIS_313-12280	Hap_4	IOC	XI-adm	unknown
B021	Hap_4	OCE	XI-adm	11
CX236	Hap_4	SAC	XI-adm	11
IRIS_313-11129	Hap_4	SEA	XI-adm	11
IRIS_313-11146	Hap_4	SEA	XI-adm	11
B268	Hap_4	EAS	XI-adm	11
IRIS_313-7668	Hap_4	SER	XI-adm	11
IRIS_313-10520	Hap_4	SEA	XI-adm	11
IRIS_313-12300	Hap_4	SEA	XI-adm	11
IRIS_313-11580	Hap_4	EAS	XI-adm	11
IRIS_313-10651	Hap_4	SEA	XI-adm	11
IRIS_313-10725	Hap_4	WAF	XI-adm	10
IRIS_313-11134	Hap_4	SEA	XI-adm	11
IRIS_313-15898	Hap_4	SER-IRRI	XI-adm	11
IRIS_313-15900	Hap_4	SER-IRRI	XI-adm	18
IRIS_313-9314	Hap_4	SER	XI-adm	11
IRIS_313-9696	Hap_4	SAE	XI-adm	11
IRIS_313-8914	Hap_4	EAS	XI-adm	11
IRIS_313-9184	Hap_4	EAS	XI-adm	11
IRIS_313-10167	Hap_4	SER-IRRI	XI-adm	11
IRIS_313-10314	Hap_4	SAM	XI-adm	11
IRIS_313-10366	Hap_4	SER-IRRI	XI-adm	18
IRIS_313-8306	Hap_4	SAC	XI-adm	11
IRIS_313-9402	Hap_4	WAF	XI-adm	11
IRIS_313-10220	Hap_4	SAM	XI-adm	11
IRIS_313-10268	Hap_4	SAM	XI-adm	11
IRIS_313-10340	Hap_4	SAE	XI-adm	11
IRIS_313-10077	Hap_4	EAR	XI-adm	11
IRIS_313-11438	Hap_4	CAM	XI-adm	11
IRIS_313-11512	Hap_4	SER	XI-adm	11
IRIS_313-11547	Hap_4	SEA	XI-adm	11
IRIS_313-11573	Hap_4	EAS	XI-adm	11
IRIS_313-11639	Hap_4	SAC	XI-adm	11
IRIS_313-11656	Hap_4	SER	XI-adm	11
IRIS_313-11722	Hap_4	SAE	XI-adm	11
IRIS_313-11735	Hap_4	EAS	XI-adm	11
IRIS_313-11763	Hap_4	WAF	XI-adm	11
IRIS_313-11783	Hap_4	WAF	XI-adm	11
IRIS_313-11910	Hap_4	EAS	XI-adm	11
IRIS_313-12078	Hap_4	SEA	XI-adm	11
IRIS_313-10754	Hap_4	SAC	XI-adm	11
IRIS_313-11097	Hap_4	SER	XI-adm	11
IRIS_313-11235	Hap_4	SER	XI-adm	11
IRIS_313-11292	Hap_4	SAC	XI-adm	11
IRIS_313-11325	Hap_4	SER	XI-adm	11
IRIS_313-11273	Hap_4	SAC	XI-adm	11
IRIS_313-11365	Hap_4	SAC	XI-adm	11
IRIS_313-11377	Hap_4	SER	XI-adm	11
IRIS_313-11382	Hap_4	IOC	XI-adm	11
IRIS_313-11385	Hap_4	SER-IRRI	XI-adm	11
B252	Hap_4	EAS	XI-adm	11
B254	Hap_4	EAS	XI-adm	11
CX147	Hap_4	SER	XI-adm	11
IRIS_313-11940	Hap_4	WAF	XI-adm	11
IRIS_313-12220	Hap_4	SEA	XI-adm	11
IRIS_313-11208	Hap_4	SAE	XI-adm	11
IRIS_313-8846	Hap_4	SER	XI-adm	11
IRIS_313-10257	Hap_4	CAM	XI-adm	11
IRIS_313-11576	Hap_4	EAS	XI-adm	11
IRIS_313-11621	Hap_4	SAC	XI-adm	11
IRIS_313-11893	Hap_4	SEA	XI-adm	11
IRIS_313-12057	Hap_4	EAS	XI-adm	11
IRIS_313-11147	Hap_4	SEA	XI-adm	11
IRIS_313-11206	Hap_4	SAE	XI-adm	11
CX240	Hap_4	SAM	XI-adm	11
CX85	Hap_4	SEA	XI-adm	11
CX87	Hap_4	SEA	XI-adm	11
CX304	Hap_4	EAS	XI-adm	11
IRIS_313-9017	Hap_4	EAS	XI-adm	11
IRIS_313-12028	Hap_4	SEA	XI-adm	11
B229	Hap_4	EAS	XI-adm	11
CX346	Hap_4	EAS	XI-adm	11
CX35	Hap_4	IOC	XI-adm	18
IRIS_313-10054	Hap_4	CAM	XI-adm	11
IRIS_313-10016	Hap_4	WAS	XI-adm	11
IRIS_313-10332	Hap_4	SER	XI-adm	11
IRIS_313-11729	Hap_4	EAS	XI-adm	11
IRIS_313-10510	Hap_4	SER	XI-adm	11
IRIS_313-11355	Hap_4	SAC	XI-adm	11
IRIS_313-11419	Hap_4	SAC	XI-adm	11
IRIS_313-10359	Hap_4	SER-IRRI	XI-adm	11
IRIS_313-10337	Hap_4	SER	XI-adm	11
IRIS_313-9841	Hap_4	SAM	XI-adm	11
IRIS_313-10168	Hap_4	EAS	XI-adm	11
IRIS_313-8657	Hap_4	SAC	XI-adm	10
IRIS_313-7778	Hap_4	SEA	XI-adm	11
IRIS_313-7719	Hap_4	WAF	XI-adm	11
IRIS_313-11515	Hap_4	SEA	XI-adm	11
IRIS_313-11544	Hap_4	SEA	XI-adm	11
IRIS_313-11545	Hap_4	SEA	XI-adm	11
IRIS_313-11818	Hap_4	SEA	XI-adm	11
IRIS_313-11894	Hap_4	SEA	XI-adm	11
IRIS_313-10728	Hap_4	WAF	XI-adm	11
IRIS_313-11101	Hap_4	WAF	XI-adm	11
IRIS_313-9574	Hap_4	SER	XI-adm	11
IRIS_313-9953	Hap_4	CAM	XI-adm	11
IRIS_313-10263	Hap_4	CAM	XI-adm	11
IRIS_313-8405	Hap_4	EAS	XI-adm	11
IRIS_313-8412	Hap_4	EAS	XI-adm	11
IRIS_313-9522	Hap_4	SAC	XI-adm	18
IRIS_313-9986	Hap_4	WAF	XI-adm	11
IRIS_313-11938	Hap_4	WAF	XI-adm	11
IRIS_313-12329	Hap_4	SEA	XI-adm	18
IRIS_313-10433	Hap_4	SER	XI-adm	11
IRIS_313-10674	Hap_4	SAC	XI-adm	11
IRIS_313-10988	Hap_4	SAC	XI-adm	11
IRIS_313-11197	Hap_4	SAC	XI-adm	11
IRIS_313-11305	Hap_4	SAC	XI-adm	11
B064	Hap_4	EAS	XI-adm	11
B108	Hap_4	EAS	XI-adm	11
B159	Hap_4	EAR	XI-adm	11
CX19	Hap_4	EAS	XI-adm	11
CX54	Hap_4	EAS	XI-adm	11
B231	Hap_4	EAS	XI-adm	11
IRIS_313-9685	Hap_4	WAS	XI-adm	11
IRIS_313-11570	Hap_4	EAS	XI-adm	18
IRIS_313-10811	Hap_4	SER	XI-adm	11
IRIS_313-11137	Hap_4	SEA	XI-adm	11
B030	Hap_4	SAC	XI-adm	18
B118	Hap_4	EAS	XI-adm	11
B233	Hap_4	EAS	XI-adm	11
CX68	Hap_4	SER	XI-adm	11
B051	Hap_4	NAF	XI-adm	11
IRIS_313-10349	Hap_4	SAC	XI-adm	11
IRIS_313-10399	Hap_4	SAM	XI-adm	11
IRIS_313-8889	Hap_4	EAS	XI-adm	11
IRIS_313-9451	Hap_4	SEA	XI-adm	11
IRIS_313-9924	Hap_4	EAR	XI-adm	18
IRIS_313-10226	Hap_4	EAS	XI-adm	10
IRIS_313-10361	Hap_4	SER-IRRI	XI-adm	11
IRIS_313-11937	Hap_4	SAC	XI-adm	11
IRIS_313-11947	Hap_4	EAS	XI-adm	11
IRIS_313-12011	Hap_4	EAS	XI-adm	11
IRIS_313-11985	Hap_4	EAS	XI-adm	11
IRIS_313-10885	Hap_4	SAC	XI-adm	11
IRIS_313-11126	Hap_4	SEA	XI-adm	11
CX20	Hap_4	EAS	XI-adm	11
CX27	Hap_4	WAS	XI-adm	11
CX42	Hap_4	SER-IRRI	XI-adm	11
CX70	Hap_4	SER	XI-adm	18
IRIS_313-10404	Hap_4	SAC	XI-adm	11
B120	Hap_4	EAS	XI-adm	11
CX12	Hap_4	EAS	XI-adm	11
B065	Hap_4	EAS	XI-adm	11
B075	Hap_4	EAS	XI-adm	11
CX17	Hap_4	EAS	XI-adm	11
IRIS_313-15903	Hap_4	SAM	XI-adm	18
IRIS_313-11131	Hap_4	SEA	XI-adm	11
B076	Hap_4	EAS	XI-adm	11
CX86	Hap_4	SEA	XI-adm	11
B013	Hap_4	IOC	XI-adm	11
IRIS_313-10355	Hap_4	SER-IRRI	XI-adm	11
IRIS_313-10422	Hap_4	WAF	XI-adm	18
IRIS_313-11177	Hap_4	SER	XI-adm	11
CX386	Hap_4	EAS	XI-adm	11
B207	Hap_4	EAS	XI-adm	18
IRIS_313-8192	Hap_4	NAM	GJ-trp	11
IRIS_313-8202	Hap_4	NAM	GJ-trp	11
CX579	Hap_5	SER-IRRI	admix	unknown
IRIS_313-11070	Hap_5	SAE	admix	unknown
IRIS_313-11062	Hap_5	SAE	cB (Bas)	unknown
IRIS_313-10851	Hap_5	SAC	cB (Bas)	unknown
CX143	Hap_5	WAS	cB (Bas)	18
IRIS_313-10670	Hap_5	SAC	cB (Bas)	18
IRIS_313-11068	Hap_5	SAE	cB (Bas)	unknown
IRIS_313-8498	Hap_5	SAC	cB (Bas)	18
IRIS_313-12002	Hap_5	SAE	cA (Aus)	unknown
IRIS_313-10237	Hap_5	SER-IRRI	XI-1B	unknown
CX230	Hap_5	SER-IRRI	XI-1B	unknown
CX82	Hap_5	SEA	XI-1B	unknown
IRIS_313-11978	Hap_5	SER-IRRI	XI-1B	18
CX403	Hap_5	SER-IRRI	XI-1B	unknown
CX79	Hap_5	SEA	XI-1B	unknown
IRIS_313-7824	Hap_5	WAF	XI-1B	unknown
IRIS_313-10234	Hap_5	SER-IRRI	XI-1B	18
IRIS_313-9032	Hap_5	SEA	XI-1B	18
CX31	Hap_5	SEA	XI-1B	unknown
CX37	Hap_5	SEA	XI-1B	18
IRIS_313-10238	Hap_5	SER-IRRI	XI-1B	unknown
IRIS_313-11683	Hap_5	SEA	XI-3	unknown
IRIS_313-12121	Hap_5	SEA	XI-3	unknown
IRIS_313-11508	Hap_5	SEA	XI-3	unknown
IRIS_313-12251	Hap_5	SEA	XI-3	unknown
IRIS_313-9020	Hap_5	SEA	XI-3	18
IRIS_313-8751	Hap_5	SEA	XI-3	unknown
IRIS_313-12225	Hap_5	SEA	XI-3	unknown
IRIS_313-12066	Hap_5	SER	XI-3	unknown
IRIS_313-10695	Hap_5	SER	XI-3	unknown
IRIS_313-11392	Hap_5	SEA	XI-3	18
IRIS_313-9406	Hap_5	SEA	XI-3	18
IRIS_313-12039	Hap_5	SEA	XI-3	unknown
IRIS_313-9415	Hap_5	SEA	XI-3	18
IRIS_313-12142	Hap_5	SEA	XI-3	unknown
IRIS_313-11192	Hap_5	SEA	XI-3	18
IRIS_313-9567	Hap_5	SEA	XI-3	unknown
IRIS_313-12263	Hap_5	SEA	XI-3	18
IRIS_313-8674	Hap_5	SEA	XI-3	unknown
IRIS_313-11679	Hap_5	SEA	XI-3	unknown
IRIS_313-11327	Hap_5	SEA	XI-3	unknown
IRIS_313-9357	Hap_5	SEA	XI-3	unknown
IRIS_313-9809	Hap_5	IOC	XI-3	unknown
IRIS_313-9898	Hap_5	EUR	XI-3	unknown
IRIS_313-8288	Hap_5	IOC	XI-adm	17
CX84	Hap_5	SEA	XI-adm	17
IRIS_313-10729	Hap_6	WAF	admix	10
CX402	Hap_6	WAF	admix	10
IRIS_313-10392	Hap_6	SER-IRRI	XI-1B	10
IRIS_313-11199	Hap_6	SAC	XI-adm	10
CX355	Hap_6	EAS	GJ-trp	11
CX359	Hap_6	EAS	GJ-trp	11
CX372	Hap_6	WAF	GJ-trp	11
IRIS_313-10864	Hap_7	SAC	admix	18
IRIS_313-8712	Hap_7	SAC	cB (Bas)	18
IRIS_313-11289	Hap_7	SAC	cB (Bas)	18
IRIS_313-10933	Hap_7	SAC	cB (Bas)	18
IRIS_313-11352	Hap_7	SAC	cB (Bas)	unknown
IRIS_313-11217	Hap_7	SAE	cB (Bas)	18
IRIS_313-9172	Hap_7	SAC	cB (Bas)	18
IRIS_313-11564	Hap_7	SAC	cB (Bas)	unknown
IRIS_313-11293	Hap_7	SAC	cB (Bas)	18
IRIS_313-11259	Hap_7	SAC	cB (Bas)	18
IRIS_313-11263	Hap_7	SAC	XI-adm	unknown
IRIS_313-10522	Hap_8	SER	admix	10
IRIS_313-11738	Hap_8	SAC	XI-2	10
IRIS_313-11821	Hap_8	SAC	XI-2	10
IRIS_313-11822	Hap_8	SAC	XI-2	10
IRIS_313-11824	Hap_8	SAC	XI-2	10
IRIS_313-10986	Hap_8	SAE	XI-2	10
IRIS_313-10984	Hap_8	SAE	XI-2	10
B031	Hap_8	SAC	XI-2	10
IRIS_313-8924	Hap_8	SAC	XI-2	10
IRIS_313-11446	Hap_8	SAC	XI-2	10
IRIS_313-11294	Hap_8	SAC	XI-2	10
IRIS_313-11828	Hap_8	SAC	XI-2	10
IRIS_313-12325	Hap_8	WAF	XI-2	10
IRIS_313-9492	Hap_8	SAC	XI-2	10
IRIS_313-9156	Hap_8	SAE	XI-2	10
IRIS_313-11641	Hap_8	SAC	XI-2	10
IRIS_313-11919	Hap_8	SAC	XI-2	10
IRIS_313-11167	Hap_8	SAC	XI-2	10
IRIS_313-10667	Hap_8	SAC	XI-2	10
IRIS_313-9547	Hap_8	SAC	XI-2	10
IRIS_313-11491	Hap_8	SAC	XI-2	10
IRIS_313-11650	Hap_8	SAC	XI-2	10
IRIS_313-8850	Hap_8	SAE	XI-2	10
IRIS_313-11445	Hap_8	SAC	XI-2	10
IRIS_313-11606	Hap_8	SAC	XI-2	10
IRIS_313-11561	Hap_8	SAC	XI-2	10
IRIS_313-11308	Hap_8	SAC	XI-2	10
IRIS_313-11640	Hap_8	SAC	XI-2	10
IRIS_313-10519	Hap_8	SAC	XI-2	10
IRIS_313-11300	Hap_8	SAC	XI-2	10
IRIS_313-11370	Hap_8	SAC	XI-2	10
IRIS_313-10717	Hap_8	IOC	XI-2	10
IRIS_313-11969	Hap_8	SAC	XI-2	10
IRIS_313-11408	Hap_8	SAC	XI-2	10
B087	Hap_8	EAS	XI-2	18
IRIS_313-8303	Hap_8	SAC	XI-2	10
IRIS_313-9862	Hap_8	IOC	XI-2	10
IRIS_313-11554	Hap_8	WAF	XI-3	10
IRIS_313-11262	Hap_8	SAC	XI-adm	10
IRIS_313-10318	Hap_8	SAM	XI-adm	10
IRIS_313-12297	Hap_8	SEA	XI-adm	10
IRIS_313-11506	Hap_8	SAC	XI-adm	10
IRIS_313-11042	Hap_8	SAC	XI-adm	10
IRIS_313-9831	Hap_8	IOC	XI-adm	10
IRIS_313-11204	Hap_8	SAE	XI-adm	10
IRIS_313-9424	Hap_8	SAC	XI-adm	10
CX207	Hap_8	EAS	XI-adm	10
IRIS_313-9464	Hap_9	SAM	admix	20
B020	Hap_9	WAF	admix	16
IRIS_313-11066	Hap_9	SAE	admix	unknown
IRIS_313-11189	Hap_9	WAS	admix	unknown
IRIS_313-11417	Hap_9	SAC	admix	unknown
IRIS_313-9404	Hap_9	SAE	admix	unknown
IRIS_313-9818	Hap_9	CAM	admix	18
IRIS_313-9506	Hap_9	SAE	admix	unknown
IRIS_313-10295	Hap_9	SAW	admix	unknown
IRIS_313-10025	Hap_9	IOC	admix	unknown
IRIS_313-7933	Hap_9	SAC	admix	16
IRIS_313-11690	Hap_9	SAE	admix	18
IRIS_313-10881	Hap_9	SAC	admix	16
IRIS_313-10883	Hap_9	SAC	admix	18
IRIS_313-11136	Hap_9	SEA	admix	18
IRIS_313-9783	Hap_9	SAW	admix	18
IRIS_313-7722	Hap_9	IOC	admix	18
IRIS_313-12004	Hap_9	IOC	admix	18
IRIS_313-10738	Hap_9	SER	admix	18
IRIS_313-10948	Hap_9	SER	admix	unknown
CX112	Hap_9	EAR	admix	unknown
IRIS_313-11012	Hap_9	SER	admix	18
IRIS_313-8326	Hap_9	SAC	cB (Bas)	16
IRIS_313-11218	Hap_9	SAE	cB (Bas)	unknown
IRIS_313-8813	Hap_9	SAC	cB (Bas)	unknown
IRIS_313-8656	Hap_9	SAW	cB (Bas)	unknown
IRIS_313-11567	Hap_9	SAC	cB (Bas)	unknown
IRIS_313-11625	Hap_9	SAC	cB (Bas)	unknown
IRIS_313-11825	Hap_9	SAC	cB (Bas)	unknown
IRIS_313-11021	Hap_9	SAW	cB (Bas)	unknown
IRIS_313-11022	Hap_9	SAW	cB (Bas)	unknown
IRIS_313-11032	Hap_9	SAW	cB (Bas)	unknown
IRIS_313-11258	Hap_9	SAC	cB (Bas)	unknown
IRIS_313-11350	Hap_9	SAC	cB (Bas)	20
IRIS_313-11373	Hap_9	SAC	cB (Bas)	unknown
CX149	Hap_9	SAC	cB (Bas)	unknown
CX72	Hap_9	SAW	cB (Bas)	unknown
IRIS_313-8268	Hap_9	SAC	cB (Bas)	18
IRIS_313-8814	Hap_9	SAE	cB (Bas)	18
IRIS_313-8765	Hap_9	SAE	cB (Bas)	unknown
IRIS_313-9170	Hap_9	SAE	cB (Bas)	unknown
IRIS_313-9682	Hap_9	SAE	cB (Bas)	unknown
IRIS_313-11626	Hap_9	SAC	cB (Bas)	unknown
IRIS_313-11698	Hap_9	EAR	cB (Bas)	unknown
IRIS_313-11743	Hap_9	SAE	cB (Bas)	18
IRIS_313-12074	Hap_9	SEA	cB (Bas)	20
IRIS_313-12094	Hap_9	SAE	cB (Bas)	18
IRIS_313-10926	Hap_9	SAC	cB (Bas)	18
IRIS_313-11401	Hap_9	SAE	cB (Bas)	18
CX65	Hap_9	WAS	cB (Bas)	unknown
IRIS_313-11632	Hap_9	SAC	cB (Bas)	18
IRIS_313-15909	Hap_9	SAC	cB (Bas)	18
IRIS_313-8747	Hap_9	WAS	cB (Bas)	16
IRIS_313-9083	Hap_9	SAC	cB (Bas)	18
IRIS_313-9601	Hap_9	SAW	cB (Bas)	unknown
IRIS_313-8385	Hap_9	SAC	cB (Bas)	16
IRIS_313-10032	Hap_9	IOC	cB (Bas)	16
IRIS_313-9978	Hap_9	IOC	cB (Bas)	16
IRIS_313-11451	Hap_9	SAC	cB (Bas)	unknown
IRIS_313-11630	Hap_9	SAC	cB (Bas)	unknown
IRIS_313-11765	Hap_9	WAF	cB (Bas)	18
IRIS_313-11826	Hap_9	SAC	cB (Bas)	unknown
IRIS_313-10521	Hap_9	SAC	cB (Bas)	18
IRIS_313-10732	Hap_9	SAC	cB (Bas)	18
IRIS_313-11023	Hap_9	SAW	cB (Bas)	unknown
IRIS_313-11026	Hap_9	SAW	cB (Bas)	unknown
IRIS_313-11069	Hap_9	SAE	cB (Bas)	unknown
IRIS_313-11356	Hap_9	SAC	cB (Bas)	unknown
IRIS_313-11362	Hap_9	SAC	cB (Bas)	18
IRIS_313-11375	Hap_9	SAC	cB (Bas)	unknown
CX104	Hap_9	WAS	cB (Bas)	18
CX110	Hap_9	EAR	cB (Bas)	18
CX59	Hap_9	SER-IRRI	cB (Bas)	unknown
CX66	Hap_9	WAS	cB (Bas)	18
CX67	Hap_9	WAS	cB (Bas)	18
IRIS_313-11036	Hap_9	SAW	cA (Aus)	18
IRIS_313-15902	Hap_9	SER	XI-1B	20
IRIS_313-10333	Hap_9	SER	XI-1B	20
IRIS_313-7807	Hap_9	WAF	XI-1B	20
IRIS_313-11507	Hap_9	SEA	XI-1B	18
IRIS_313-12319	Hap_9	SER-IRRI	XI-1B	18
CX150	Hap_9	SER-IRRI	XI-1B	20
CX226	Hap_9	SER-IRRI	XI-1B	18
CX237	Hap_9	SER	XI-1B	20
CX91	Hap_9	SAC	XI-1B	18
CX357	Hap_9	SER-IRRI	XI-1B	20
IRIS_313-7654	Hap_9	WAF	XI-1B	unknown
IRIS_313-11960	Hap_9	SER	XI-1B	unknown
CX25	Hap_9	SER	XI-1B	unknown
CX364	Hap_9	na	XI-1B	unknown
CX238	Hap_9	IOC	XI-1B	18
IRIS_313-7725	Hap_9	IOC	XI-2	16
IRIS_313-11227	Hap_9	SAE	XI-2	20
IRIS_313-11230	Hap_9	SAE	XI-2	20
IRIS_313-11843	Hap_9	SEA	XI-3	11
IRIS_313-11467	Hap_9	SER	XI-3	20
IRIS_313-8948	Hap_9	SER	XI-3	17
IRIS_313-8557	Hap_9	SER	XI-3	17
IRIS_313-11688	Hap_9	SEA	XI-3	unknown
IRIS_313-11896	Hap_9	SEA	XI-3	17
IRIS_313-11935	Hap_9	SEA	XI-3	17
IRIS_313-11936	Hap_9	SEA	XI-3	17
IRIS_313-12000	Hap_9	SEA	XI-3	17
IRIS_313-12038	Hap_9	SEA	XI-3	17
IRIS_313-12097	Hap_9	SEA	XI-3	17
IRIS_313-12101	Hap_9	SEA	XI-3	17
IRIS_313-10556	Hap_9	SEA	XI-3	17
IRIS_313-10557	Hap_9	SEA	XI-3	17
IRIS_313-10524	Hap_9	SEA	XI-3	17
IRIS_313-10824	Hap_9	SER	XI-3	17
IRIS_313-10915	Hap_9	SEA	XI-3	17
IRIS_313-11334	Hap_9	SER	XI-3	17
IRIS_313-10702	Hap_9	SER	XI-3	unknown
IRIS_313-8903	Hap_9	SER	XI-3	18
IRIS_313-11431	Hap_9	SER	XI-3	20
IRIS_313-11485	Hap_9	SER	XI-3	unknown
IRIS_313-11813	Hap_9	EAF	XI-3	18
IRIS_313-11997	Hap_9	SEA	XI-3	18
IRIS_313-12080	Hap_9	SER	XI-3	20
IRIS_313-10762	Hap_9	SER	XI-3	unknown
IRIS_313-10903	Hap_9	SEA	XI-3	18
CX64	Hap_9	SAM	XI-3	20
IRIS_313-12079	Hap_9	SAW	XI-3	20
IRIS_313-8812	Hap_9	SER	XI-3	18
IRIS_313-8492	Hap_9	SER	XI-3	17
IRIS_313-8567	Hap_9	SER	XI-3	18
IRIS_313-8811	Hap_9	SER	XI-3	unknown
IRIS_313-11472	Hap_9	SER	XI-3	18
IRIS_313-11609	Hap_9	SEA	XI-3	unknown
IRIS_313-11610	Hap_9	SEA	XI-3	unknown
IRIS_313-11757	Hap_9	IOC	XI-3	unknown
IRIS_313-11962	Hap_9	SEA	XI-3	18
IRIS_313-12040	Hap_9	SEA	XI-3	17
IRIS_313-10648	Hap_9	SEA	XI-3	17
IRIS_313-10749	Hap_9	SEA	XI-3	18
IRIS_313-10772	Hap_9	SER	XI-3	17
IRIS_313-10791	Hap_9	SER	XI-3	17
IRIS_313-10823	Hap_9	SER	XI-3	17
IRIS_313-10842	Hap_9	SER	XI-3	18
IRIS_313-10844	Hap_9	SER	XI-3	18
IRIS_313-10902	Hap_9	SEA	XI-3	17
IRIS_313-11182	Hap_9	SER	XI-3	17
IRIS_313-11330	Hap_9	SER	XI-3	17
IRIS_313-11331	Hap_9	SER	XI-3	unknown
IRIS_313-10325	Hap_9	SAM	XI-adm	20
B044	Hap_9	EAR	XI-adm	18
IRIS_313-8368	Hap_9	SER	XI-adm	17
IRIS_313-9767	Hap_9	NAM	XI-adm	17
IRIS_313-11717	Hap_9	SER	XI-adm	17
IRIS_313-10941	Hap_9	SER	XI-adm	17
IRIS_313-10998	Hap_9	SER	XI-adm	17
IRIS_313-11279	Hap_9	SAC	XI-adm	unknown
IRIS_313-8935	Hap_9	SAC	XI-adm	20
IRIS_313-9600	Hap_9	SEA	XI-adm	18
IRIS_313-10260	Hap_9	SAM	XI-adm	18
IRIS_313-10271	Hap_9	CAM	XI-adm	18
IRIS_313-10275	Hap_9	CAM	XI-adm	unknown
IRIS_313-10301	Hap_9	SAM	XI-adm	18
IRIS_313-10307	Hap_9	SAM	XI-adm	18
IRIS_313-10394	Hap_9	SER-IRRI	XI-adm	20
IRIS_313-7698	Hap_9	SER-IRRI	XI-adm	20
IRIS_313-7699	Hap_9	SER-IRRI	XI-adm	20
IRIS_313-7809	Hap_9	WAF	XI-adm	18
IRIS_313-11808	Hap_9	SAM	XI-adm	18
IRIS_313-11987	Hap_9	SER-IRRI	XI-adm	18
IRIS_313-12275	Hap_9	EAS	XI-adm	17
IRIS_313-11253	Hap_9	SAM	XI-adm	unknown
B088	Hap_9	EAS	XI-adm	18
CX235	Hap_9	SER-IRRI	XI-adm	20
CX75	Hap_9	IOC	XI-adm	18
IRIS_313-9400	Hap_9	SAC	XI-adm	17
IRIS_313-10421	Hap_9	WAF	XI-adm	18
IRIS_313-10158	Hap_9	SAM	XI-adm	17
IRIS_313-10113	Hap_9	EAF	XI-adm	18
IRIS_313-10374	Hap_9	SER-IRRI	XI-adm	18
IRIS_313-10396	Hap_9	SER-IRRI	XI-adm	unknown
IRIS_313-8414	Hap_9	SAC	XI-adm	18
IRIS_313-11471	Hap_9	SER	XI-adm	17
IRIS_313-11977	Hap_9	IOC	XI-adm	17
IRIS_313-10514	Hap_9	SER	XI-adm	18
IRIS_313-10550	Hap_9	SER	XI-adm	18
IRIS_313-10565	Hap_9	SER	XI-adm	17
IRIS_313-10566	Hap_9	SER	XI-adm	17
IRIS_313-10769	Hap_9	SER	XI-adm	17
IRIS_313-10996	Hap_9	SER	XI-adm	20
B035	Hap_9	NAM	XI-adm	18
B133	Hap_9	EAS	XI-adm	18
B155	Hap_9	EAS	XI-adm	20
CX109	Hap_9	SAC	GJ-adm	16
IRIS_313-8124	Hap_9	EUR	GJ-adm	17
[truncated: 755 more rows]
