# Supplementary material for: Allelic variations of the Wx locus in cultivated rice and their use in the development of hybrid rice in China
Source: PLoS One. 2020 May 5;15(5):e0232279. doi: 10.1371/journal.pone.0232279 (PMC7199927; doi:10.1371/journal.pone.0232279)
Supplement: S2 Appendix — (XLSX) [file pone.0232279.s002.xlsx]

## Sheet: Wx mutation position
Wx mutation position (RAP_Locus）	1765761	1767006	1767052	1767080	1767118	1767613	1767633	1767637	1767647	1767653	1767758	1767803	1767812	1767963	1768006	1768318	1768673	1768724	1768916	1768984	1768998	1769435	1769643	1769686	1769839	1770285	1770311	1770313	1770385	1770388
Nipponbare	T	G	C	G	T	G	A	A	A	G	T	T	A	A	A	C	C	T	G	A	C	C	C	G	C	G	C	C	C	G
Exon/Intron position	Int1+1	Ex2+88	Ex2+132	Ex2+160	Ex2+198	Ex4+53	Ex4+73	Ex4+77	Ex4+87	Ex4+93	Ex5+3	Ex5+48	Ex5+57	Ex6+19	Ex6+62	Ex8+27	Ex9+151	Ex9+202	Ex10+33	Ex10+101	Ex10+115	Ex11+132	Ex12+42	Ex12+85	Ex13+42	Ex14+2	Ex14+28	Ex14+30	Ex14+102	Ex14+105
Function	splicing	frameshift insertion	synonymous	nonsynonymous	synonymous	nonsynonymous	nonsynonymous	nonsynonymous	synonymous	synonymous	synonymous	synonymous	synonymous	synonymous	nonsynonymous	synonymous	synonymous	synonymous	synonymous	nonsynonymous	nonsynonymous	synonymous	synonymous	synonymous	synonymous	nonsynonymous	nonsynonymous	synonymous	synonymous	synonymous
IRIS_313-10537	G	G	C	A	C	G	G	A	G	C	T	C	G	A	A	C	C	C	G	A	C	C	C	G	T	G	C	G	C	G
IRIS_313-9445	G	G	C	A	C	G	G	A	G	C	T	C	G	A	A	C	C	C	G	A	C	C	C	G	T	G	C	G	C	G
IRIS_313-11636	G	G	C	G	T	G	A	A	A	G	T	T	A	A	A	C	C	C	G	A	C	C	C	G	C	G	C	C	C	G
IRIS_313-11712	G	G	C	G	T	G	A	A	A	G	T	T	A	A	A	C	C	C	G	A	C	C	C	G	C	G	C	C	C	G
IRIS_313-10603	G	G	C	G	T	G	A	A	A	G	T	T	A	A	A	C	C	C	G	A	C	C	C	G	C	G	C	C	C	G
IRIS_313-10892	G	G	C	G	T	G	A	A	A	G	T	T	A	A	A	C	C	C	G	G	C	C	C	G	C	G	C	C	C	G
IRIS_313-11037	G	G	C	G	T	G	A	A	A	G	T	T	A	A	A	C	C	C	G	A	C	C	C	G	C	G	C	C	C	G
IRIS_313-11460	G	G	C	G	T	G	A	A	A	G	T	T	A	A	A	C	C	C	G	A	C	C	C	G	C	G	C	C	C	G
IRIS_313-11596	G	G	C	G	T	G	A	A	A	G	T	T	A	A	A	C	C	C	G	A	C	C	C	G	C	G	C	C	C	G
IRIS_313-11646	G	G	C	G	T	G	A	A	A	G	T	T	A	A	A	C	C	C	G	A	C	C	C	G	C	G	C	C	C	G
IRIS_313-11737	G	G	C	G	T	G	A	A	A	G	T	T	A	A	A	C	C	C	G	A	C	C	C	G	C	G	C	C	C	G
IRIS_313-11809	G	G	C	G	T	G	A	A	A	G	T	T	A	A	A	C	C	C	G	A	C	C	C	G	C	G	C	C	C	G
IRIS_313-10756	G	G	C	G	T	G	A	A	A	G	T	T	A	A	A	C	C	C	G	A	C	C	C	G	C	G	C	C	C	G
IRIS_313-10859	G	G	C	G	T	G	A	A	A	G	T	T	A	A	A	C	C	C	G	A	C	C	C	G	C	G	C	C	C	G
IRIS_313-10927	G	G	C	G	T	G	A	A	A	G	T	T	A	A	A	C	C	C	G	A	C	C	C	G	C	G	C	C	C	G
IRIS_313-11030	G	G	C	G	T	G	A	A	A	G	T	T	A	A	A	C	C	C	G	A	C	C	C	G	C	G	C	C	C	G
IRIS_313-11295	G	G	C	G	T	G	A	A	A	G	T	T	A	A	A	C	C	C	G	A	C	C	C	G	C	G	C	C	C	G
IRIS_313-11374	G	G	C	G	T	G	A	A	A	G	T	T	A	A	A	C	C	C	G	A	C	C	C	G	C	G	C	C	C	G
CX155	G	G	C	G	T	G	A	A	A	G	T	T	A	A	A	C	C	C	G	A	C	C	C	G	C	G	C	C	C	G
CX94	G	G	C	G	T	G	A	A	A	G	T	T	A	A	A	C	C	C	G	A	C	C	C	G	C	G	C	C	C	G
IRIS_313-10989	G	G	C	G	T	G	A	A	A	G	T	T	A	A	A	C	C	C	G	A	C	C	C	G	C	G	C	C	C	G
IRIS_313-10526	G	G	C	G	T	G	A	A	A	G	T	T	A	A	A	C	C	C	G	A	C	C	C	G	C	G	C	C	C	G
IRIS_313-10392	G	G	C	G	T	G	A	A	A	G	C	T	A	C	A	C	C	C	G	A	C	C	C	A	C	G	C	C	C	G
IRIS_313-11453	G	G	C	G	T	G	A	A	A	G	T	T	A	A	A	C	C	C	G	A	C	C	C	G	C	G	C	C	C	G
IRIS_313-8321	G	G	C	G	T	G	A	A	A	G	T	T	A	A	A	C	C	C	G	A	C	C	C	G	C	G	C	C	C	G
IRIS_313-11982	G	G	C	G	T	G	A	A	A	G	T	T	A	A	A	C	C	C	G	A	C	C	C	G	C	G	C	C	C	G
IRIS_313-10576	G	G	C	G	T	G	A	A	A	G	T	T	A	A	A	C	C	C	G	A	T	C	C	G	C	G	C	C	C	G
IRIS_313-11615	G	G	C	G	T	G	A	A	A	G	T	T	A	A	A	C	C	C	G	A	T	C	C	G	C	G	C	C	C	G
IRIS_313-12141	G	G	C	G	T	G	A	A	A	G	T	T	A	A	A	C	C	C	G	A	C	C	C	G	C	G	C	C	C	G
IRIS_313-8645	G	G	C	G	T	G	A	A	A	G	T	T	A	A	A	C	C	C	G	A	C	C	C	G	C	G	C	C	C	G
IRIS_313-11724	G	G	C	G	T	G	A	A	A	G	T	T	A	A	A	C	C	C	G	A	T	C	C	G	C	G	C	C	C	G
IRIS_313-11836	G	G	C	G	T	G	A	A	A	G	T	T	A	A	A	C	C	C	G	A	T	C	C	G	C	G	C	C	C	G
IRIS_313-10480	G	G	C	G	T	G	A	A	A	G	T	T	A	A	A	C	C	C	G	A	T	C	C	G	C	G	C	C	C	G
CX355	G	G	C	G	T	G	A	A	A	G	C	T	A	C	A	C	C	C	G	A	C	C	C	A	C	G	C	C	C	G
CX359	G	G	C	G	T	G	A	A	A	G	C	T	A	C	A	C	C	C	G	A	C	C	C	A	C	G	C	C	C	G
IRIS_313-11988	G	G	C	G	T	G	A	A	A	G	T	T	A	A	A	C	C	C	G	A	T	C	C	G	C	G	C	C	C	G
IRIS_313-10423	G	G	C	G	T	G	A	A	A	G	T	T	A	A	A	C	C	C	G	A	T	C	C	G	C	G	C	C	C	G
IRIS_313-10352	G	G	C	G	T	G	A	A	A	G	T	T	A	A	A	C	C	C	G	A	T	C	C	G	C	G	C	C	C	G
IRIS_313-8454	G	G	C	G	T	G	A	A	A	G	T	T	A	A	A	C	C	C	G	A	T	C	C	G	C	G	C	C	C	G
IRIS_313-8900	G	G	C	G	T	G	A	A	A	G	T	T	A	A	A	C	C	C	G	A	T	C	C	G	C	G	C	C	C	G
IRIS_313-8930	G	G	C	G	T	G	A	A	A	G	T	T	A	A	A	C	C	C	G	A	T	C	C	G	C	G	C	C	C	G
IRIS_313-9262	G	G	C	G	T	G	A	A	A	G	T	T	A	A	A	C	C	C	G	A	T	C	C	G	C	G	C	C	C	G
IRIS_313-9469	G	G	C	G	T	G	A	A	A	G	T	T	A	A	A	C	C	C	G	A	T	C	C	G	C	G	C	C	C	G
IRIS_313-10171	G	G	C	G	T	G	A	A	A	G	T	T	A	A	A	C	C	C	G	A	C	C	C	G	C	G	C	C	C	G
IRIS_313-10177	G	G	C	G	T	G	A	A	A	G	T	T	A	A	A	C	C	C	G	A	T	C	C	G	C	G	C	C	C	G
IRIS_313-10189	G	G	C	G	T	G	A	A	A	G	T	T	A	A	A	C	C	C	G	A	T	C	C	G	C	G	C	C	C	G
IRIS_313-10237	G	G	C	G	T	G	A	A	A	G	T	T	A	A	C	C	C	C	G	A	C	C	C	G	C	G	C	C	C	A
IRIS_313-9160	G	G	C	G	T	G	A	A	A	G	T	T	A	A	A	C	C	C	G	A	T	C	C	G	C	G	C	C	C	G
IRIS_313-9409	G	G	C	G	T	G	A	A	A	G	T	T	A	A	A	C	C	C	G	A	T	C	C	G	C	G	C	C	C	G
IRIS_313-8293	G	G	C	G	T	G	A	A	A	G	T	T	A	A	A	C	C	C	G	A	T	C	C	G	C	G	C	C	C	G
IRIS_313-8407	G	G	C	G	T	G	A	A	A	G	T	T	A	A	A	C	C	C	G	A	T	C	C	G	C	G	C	C	C	G
IRIS_313-8978	G	G	C	G	T	G	A	A	A	G	T	T	A	A	A	C	C	C	G	A	T	C	C	G	C	G	C	C	C	G
IRIS_313-8911	G	G	C	G	T	G	A	A	A	G	T	T	A	A	A	C	C	C	G	A	T	C	C	G	C	G	C	C	C	G
IRIS_313-7770	G	G	C	G	T	G	A	A	A	G	T	T	A	A	A	C	C	C	G	A	T	C	C	G	C	G	C	C	C	G
IRIS_313-7815	G	G	C	G	T	G	A	A	A	G	T	T	A	A	A	C	C	C	G	A	T	C	C	G	C	G	C	C	C	G
IRIS_313-11513	G	G	C	G	T	G	A	A	A	G	T	T	A	A	A	C	C	C	G	A	T	C	C	G	C	G	C	C	C	G
IRIS_313-11528	G	G	C	G	T	G	A	A	A	G	T	T	A	A	A	C	C	C	G	A	T	C	C	G	C	G	C	C	C	G
IRIS_313-11530	G	G	C	G	T	G	A	A	A	G	T	T	A	A	A	C	C	C	G	A	T	C	C	G	C	G	C	C	C	G
IRIS_313-11622	G	G	C	G	T	G	A	A	A	G	T	T	A	A	A	C	C	C	G	A	C	C	C	G	C	G	C	C	C	G
IRIS_313-11667	G	G	C	G	T	G	A	A	A	G	T	T	A	A	A	C	C	C	G	A	T	C	C	G	C	G	C	C	C	G
IRIS_313-11681	G	G	C	G	T	G	A	A	A	G	T	T	A	A	A	C	C	C	G	A	T	C	C	G	C	G	C	C	C	G
IRIS_313-11683	G	G	C	G	T	G	A	A	A	G	T	T	A	A	C	C	C	C	G	A	C	C	C	G	C	G	C	C	C	A
IRIS_313-11692	G	G	C	G	T	G	A	A	A	G	T	T	A	A	A	C	C	C	G	A	T	C	C	G	C	G	C	C	C	G
IRIS_313-11709	G	G	C	G	T	G	A	A	A	G	T	T	A	A	A	C	C	C	G	A	T	C	C	G	C	G	C	C	C	G
IRIS_313-11710	G	G	C	G	T	G	A	A	A	G	T	T	A	A	A	C	C	C	G	A	T	C	C	G	C	G	C	C	C	G
IRIS_313-11730	G	G	C	G	T	G	A	A	A	G	T	T	A	A	A	C	C	C	G	A	C	C	C	G	C	G	C	C	C	G
IRIS_313-11731	G	G	C	G	T	G	A	A	A	G	T	T	A	A	A	C	C	C	G	A	T	C	C	G	C	G	C	C	C	G
IRIS_313-11738	G	G	C	G	T	G	A	A	A	G	T	T	A	A	A	C	C	C	G	A	C	T	C	G	C	G	C	C	C	G
IRIS_313-11745	G	G	C	G	T	G	A	A	A	G	T	T	A	A	A	C	C	C	G	A	T	C	C	G	C	G	C	C	C	G
IRIS_313-11747	G	G	C	G	T	G	A	A	A	G	T	T	A	A	A	C	C	C	G	A	T	C	C	G	C	G	C	C	C	G
IRIS_313-11748	G	G	C	G	T	G	A	A	A	G	T	T	A	A	A	C	C	C	G	A	T	C	C	G	C	G	C	C	C	G
IRIS_313-11750	G	G	C	G	T	G	A	A	A	G	T	T	A	A	A	C	C	C	G	A	T	C	C	G	C	G	C	C	C	G
IRIS_313-11752	G	G	C	G	T	G	A	A	A	G	T	T	A	A	A	C	C	C	G	A	T	C	C	G	C	G	C	C	C	G
IRIS_313-11753	G	G	C	G	T	G	A	A	A	G	T	T	A	A	A	C	C	C	G	A	T	C	C	G	C	G	C	C	C	G
IRIS_313-11760	G	G	C	G	T	G	A	A	A	G	T	T	A	A	A	C	C	C	G	A	T	C	C	G	C	G	C	C	C	G
IRIS_313-11784	G	G	C	G	T	G	A	A	A	G	T	T	A	A	A	C	C	C	G	A	T	C	C	G	C	G	C	C	C	G
IRIS_313-11786	G	G	C	G	T	G	A	A	A	G	T	T	A	A	A	C	C	C	G	A	T	C	C	G	C	G	C	C	C	G
IRIS_313-11801	G	G	C	G	T	G	A	A	A	G	T	T	A	A	A	C	C	C	G	A	T	C	C	G	C	G	C	C	C	G
IRIS_313-11802	G	G	C	G	T	G	A	A	A	G	T	T	A	A	A	C	C	C	G	A	T	C	C	G	C	G	C	C	C	G
IRIS_313-11804	G	G	C	G	T	G	A	A	A	G	T	T	A	A	A	C	C	C	G	A	T	C	C	G	C	G	C	C	C	G
IRIS_313-11805	G	G	C	G	T	G	A	A	A	G	T	T	A	A	A	C	C	C	G	A	T	C	C	G	C	G	C	C	C	G
IRIS_313-11807	G	G	C	G	T	G	A	A	A	G	T	T	A	A	A	C	C	C	G	A	T	C	C	G	C	G	C	C	C	G
IRIS_313-11794	G	G	C	G	T	G	A	A	A	G	T	T	A	A	A	C	C	C	G	A	T	C	C	G	C	G	C	C	C	G
IRIS_313-11821	G	G	C	G	T	G	A	A	A	G	T	T	A	A	A	C	C	C	G	A	C	T	C	G	C	G	C	C	C	G
IRIS_313-11822	G	G	C	G	T	G	A	A	A	G	T	T	A	A	A	C	C	C	G	A	C	T	C	G	C	G	C	C	C	G
IRIS_313-11824	G	G	C	G	T	G	A	A	A	G	T	T	A	A	A	C	C	C	G	A	C	T	C	G	C	G	C	C	C	G
IRIS_313-11795	G	G	C	G	T	G	A	A	A	G	T	T	A	A	A	C	C	C	G	A	T	C	C	G	C	G	C	C	C	G
IRIS_313-11797	G	G	C	G	T	G	A	A	A	G	T	T	A	A	A	C	C	C	G	A	T	C	C	G	C	G	C	C	C	G
IRIS_313-11798	G	G	C	G	T	G	A	A	A	G	T	T	A	A	A	C	C	C	G	A	T	C	C	G	C	G	C	C	C	G
IRIS_313-11799	G	G	C	G	T	G	A	A	A	G	T	T	A	A	A	C	C	C	G	A	T	C	C	G	C	G	C	C	C	G
IRIS_313-11871	G	G	C	G	T	G	A	A	A	G	T	T	A	A	A	C	C	C	G	A	C	C	C	G	C	G	C	C	C	G
IRIS_313-11884	G	G	C	G	T	G	A	A	A	G	T	T	A	A	A	C	C	C	G	A	C	C	C	G	C	G	C	C	C	G
IRIS_313-11895	G	G	C	G	T	G	A	A	A	G	T	T	A	A	A	C	C	C	G	A	T	C	C	G	C	G	C	C	C	G
IRIS_313-11902	G	G	C	G	T	G	A	A	A	G	T	T	A	A	A	C	C	C	G	A	T	C	C	G	C	G	C	C	C	G
IRIS_313-11921	G	G	C	G	T	G	A	A	A	G	T	T	A	A	A	C	C	C	G	A	T	C	C	G	C	G	C	C	C	G
IRIS_313-11953	G	G	C	G	T	G	A	A	A	G	T	T	A	A	A	C	C	C	G	A	C	C	C	G	C	G	C	C	C	G
IRIS_313-11954	G	G	C	G	T	G	A	A	A	G	T	T	A	A	A	C	C	C	G	A	T	C	C	G	C	G	C	C	C	G
IRIS_313-11967	G	G	C	G	T	G	A	A	A	G	T	T	A	A	A	C	C	C	G	A	T	C	C	G	C	G	C	C	C	G
IRIS_313-11979	G	G	C	G	T	G	A	A	A	G	T	T	A	A	A	C	C	C	G	A	T	C	C	G	C	G	C	C	C	G
IRIS_313-12024	G	G	C	G	T	G	A	A	A	G	T	T	A	A	A	C	C	C	G	A	T	C	C	G	C	G	C	C	C	G
IRIS_313-12033	G	G	C	G	T	G	A	A	A	G	T	T	A	A	A	C	C	C	G	A	T	C	C	G	C	G	C	C	C	G
IRIS_313-12044	G	G	C	G	T	G	A	A	A	G	T	T	A	A	A	C	C	C	G	A	T	C	C	G	C	G	C	C	C	G
IRIS_313-12058	G	G	C	G	T	G	A	A	A	G	T	T	A	A	A	C	C	C	G	A	T	C	C	G	C	G	C	C	C	G
IRIS_313-12121	G	G	C	G	T	G	A	A	A	G	T	T	A	A	C	C	C	C	G	A	C	C	C	G	C	G	C	C	C	A
IRIS_313-12146	G	G	C	G	T	G	A	A	A	G	T	T	A	A	A	C	C	C	G	A	T	C	C	G	C	G	C	C	C	G
IRIS_313-12234	G	G	C	G	T	G	A	A	A	G	T	T	A	A	A	C	C	C	G	A	T	C	C	G	C	G	C	C	C	G
IRIS_313-12236	G	G	C	G	T	G	A	A	A	G	T	T	A	A	A	C	C	C	G	A	T	C	C	G	C	G	C	C	C	G
IRIS_313-12291	G	G	C	G	T	G	A	A	A	G	T	T	A	A	A	C	C	C	G	A	T	C	C	G	C	G	C	C	C	G
IRIS_313-12296	G	G	C	G	T	G	A	A	A	G	T	T	A	A	A	C	C	C	G	A	T	C	C	G	C	G	C	C	C	G
IRIS_313-10511	G	G	C	G	T	G	A	A	A	G	T	T	A	A	A	C	C	C	G	A	T	C	C	G	C	G	C	C	C	G
IRIS_313-10574	G	G	C	G	T	G	A	A	A	G	T	T	A	A	A	C	C	C	G	A	T	C	C	G	C	G	C	C	C	G
IRIS_313-10650	G	G	C	G	T	G	A	A	A	G	T	T	A	A	A	C	C	C	G	A	T	C	C	G	C	G	C	C	C	G
IRIS_313-10687	G	G	C	G	T	G	A	A	A	G	T	T	A	A	A	C	C	C	G	A	T	C	C	G	C	G	C	C	C	G
IRIS_313-10779	G	G	C	G	T	G	A	A	A	G	T	T	A	A	A	C	C	C	G	A	T	C	C	G	C	G	C	C	C	G
IRIS_313-10806	G	G	C	G	T	G	A	A	A	G	T	T	A	A	A	C	C	C	G	A	T	C	C	G	C	G	C	C	C	G
IRIS_313-10938	G	G	C	G	T	G	A	A	A	G	T	T	A	A	A	C	C	C	G	A	T	C	C	G	C	G	C	C	C	G
IRIS_313-10986	G	G	C	G	T	G	A	A	A	G	T	T	A	A	A	C	C	C	G	A	C	T	C	G	C	G	C	C	C	G
IRIS_313-11038	G	G	C	G	T	G	A	A	A	G	T	T	A	A	A	C	C	C	G	A	T	C	C	G	C	G	C	C	C	G
IRIS_313-11039	G	G	C	G	T	G	A	A	A	G	T	T	A	A	A	C	C	C	G	A	T	C	C	G	C	G	C	C	C	G
IRIS_313-11062	G	G	C	G	T	G	A	A	A	G	T	T	A	A	C	C	C	C	G	A	C	C	C	G	C	G	C	C	C	A
IRIS_313-11072	G	G	C	G	T	G	A	A	A	G	T	T	A	A	A	C	C	C	G	A	T	C	C	G	C	G	C	C	C	G
IRIS_313-11098	G	G	C	G	T	G	A	A	A	G	T	T	A	A	A	C	C	C	G	A	T	C	C	G	C	G	C	C	C	G
IRIS_313-11118	G	G	C	G	T	G	A	A	A	G	T	T	A	A	A	C	C	C	G	A	T	C	C	G	C	G	C	C	C	G
IRIS_313-11205	G	G	C	G	T	G	A	A	A	G	T	T	A	A	A	C	C	C	G	A	C	C	C	G	C	G	C	C	C	G
IRIS_313-11229	G	G	C	G	T	G	A	A	A	G	T	T	A	A	A	C	C	C	G	A	T	C	C	G	C	G	C	C	C	G
IRIS_313-11234	G	G	C	G	T	G	A	A	A	G	T	T	A	A	A	C	C	C	G	A	T	C	C	G	C	G	C	C	C	G
IRIS_313-11239	G	G	C	G	T	G	A	A	A	G	T	T	A	A	A	C	C	C	G	A	T	C	C	G	C	G	C	C	C	G
IRIS_313-11244	G	G	C	G	T	G	A	A	A	G	T	T	A	A	A	C	C	C	G	A	T	C	C	G	C	G	C	C	C	G
IRIS_313-11262	G	G	C	G	T	G	A	A	A	G	T	T	A	A	A	C	C	C	G	A	C	T	C	G	C	G	C	C	C	G
IRIS_313-11281	G	G	C	G	T	G	A	A	A	G	T	T	A	A	A	C	C	C	G	A	T	C	C	G	C	G	C	C	C	G
IRIS_313-11312	G	G	C	G	T	G	A	A	A	G	T	T	A	A	A	C	C	C	G	A	T	C	C	G	C	G	C	C	C	G
IRIS_313-11318	G	G	C	G	T	G	A	A	A	G	T	T	A	A	A	C	C	C	G	A	T	C	C	G	C	G	C	C	C	G
IRIS_313-11381	G	G	C	G	T	G	A	A	A	G	T	T	A	A	A	C	C	C	G	A	T	C	C	G	C	G	C	C	C	G
IRIS_313-11394	G	G	C	G	T	G	A	A	A	G	T	T	A	A	A	C	C	C	G	A	T	C	C	G	C	G	C	C	C	G
IRIS_313-11395	G	G	C	G	T	G	A	A	A	G	T	T	A	A	A	C	C	C	G	A	T	C	C	G	C	G	C	C	C	G
B006	G	G	C	G	T	G	A	A	A	G	T	T	A	A	A	C	C	C	G	A	T	C	C	G	C	G	C	C	C	G
B040	G	G	C	G	T	G	A	A	A	G	T	T	A	A	A	C	C	C	G	A	T	C	C	G	C	G	C	C	C	G
B091	G	G	C	G	T	G	A	A	A	G	T	T	A	A	A	C	C	C	G	A	T	C	C	G	C	G	C	C	C	G
B097	G	G	C	G	T	G	A	A	A	G	T	T	A	A	A	C	C	C	G	A	T	C	C	G	C	G	C	C	C	G
B105	G	G	C	G	T	G	A	A	A	G	T	T	A	A	A	C	C	C	G	A	T	C	C	G	C	G	C	C	C	G
B208	G	G	C	G	T	G	A	A	A	G	T	T	A	A	A	C	C	C	G	A	T	C	C	G	C	G	C	C	C	G
B210	G	G	C	G	T	G	A	A	A	G	T	T	A	A	A	C	C	C	G	A	T	C	C	G	C	G	C	C	C	G
B214	G	G	C	G	T	G	A	A	A	G	T	T	A	A	A	C	C	C	G	A	T	C	C	G	C	G	C	C	C	G
B264	G	G	C	G	T	G	A	A	A	G	T	T	A	A	A	C	C	C	G	A	T	C	C	G	C	G	C	C	C	G
CX101	G	G	C	G	T	G	A	A	A	G	T	T	A	A	A	C	C	C	G	A	T	C	C	G	C	G	C	C	C	G
CX120	G	G	C	G	T	G	A	A	A	G	T	T	A	A	A	C	C	C	G	A	T	C	C	G	C	G	C	C	C	G
CX144	G	G	C	G	T	G	A	A	A	G	T	T	A	A	A	C	C	C	G	A	T	C	C	G	C	G	C	C	C	G
CX158	G	G	C	G	T	G	A	A	A	G	T	T	A	A	A	C	C	C	G	A	T	C	C	G	C	G	C	C	C	G
CX219	G	G	C	G	T	G	A	A	A	G	T	T	A	A	A	C	C	C	G	A	T	C	C	G	C	G	C	C	C	G
CX24	G	G	C	G	T	G	A	A	A	G	T	T	A	A	A	C	C	C	G	A	C	C	C	G	C	G	C	C	C	G
CX281	G	G	C	G	T	G	A	A	A	G	T	T	A	A	A	C	C	C	G	A	T	C	C	G	C	G	C	C	C	G
CX82	G	G	C	G	T	G	A	A	A	G	T	T	A	A	C	C	C	C	G	A	C	C	C	G	C	G	C	C	C	A
CX579	G	G	C	G	T	G	A	A	A	G	T	T	A	A	C	C	C	C	G	A	C	C	C	G	C	G	C	C	C	A
IRIS_313-9602	G	G	C	G	T	G	A	A	A	G	T	T	A	A	A	C	C	C	G	A	T	C	C	G	C	G	C	C	C	G
IRIS_313-8312	G	G	C	G	T	G	A	A	A	G	T	T	A	A	A	C	C	C	G	A	T	C	C	G	C	G	C	C	C	G
IRIS_313-11665	G	G	C	G	T	G	A	A	A	G	T	T	A	A	A	C	C	C	G	A	T	C	C	G	C	G	C	C	C	G
IRIS_313-11887	G	G	C	G	T	G	A	A	A	G	T	T	A	A	A	C	C	C	G	A	T	C	C	G	C	G	C	C	C	G
B009	G	G	C	G	T	G	A	A	A	G	T	T	A	A	A	C	C	C	G	A	T	C	C	G	C	G	C	C	C	G
B015	G	G	C	G	T	G	A	A	A	G	T	T	A	A	A	C	C	C	G	A	T	C	C	G	C	G	C	C	C	G
B086	G	G	C	G	T	G	A	A	A	G	T	T	A	A	A	C	C	C	G	A	T	C	C	G	C	G	C	C	C	G
B216	G	G	C	G	T	G	A	A	A	G	T	T	A	A	A	C	C	C	G	A	C	C	C	G	C	G	C	C	C	G
B253	G	G	C	G	T	G	A	A	A	G	T	T	A	A	A	C	C	C	G	A	T	C	C	G	C	G	C	C	C	G
CX348	G	G	C	G	T	G	A	A	A	G	T	T	A	A	A	C	C	C	G	A	T	C	C	G	C	G	C	C	C	G
IRIS_313-8660	G	G	C	G	T	G	A	A	A	G	T	T	A	A	A	C	C	C	G	A	C	C	C	G	C	G	C	C	C	G
IRIS_313-8568	G	G	C	G	T	G	A	A	A	G	T	T	A	A	A	C	C	C	G	A	C	C	C	G	C	G	C	C	C	G
IRIS_313-8341	G	G	C	G	T	G	A	A	A	G	T	T	A	A	A	C	C	C	G	A	C	C	C	G	C	G	C	C	C	G
IRIS_313-9023	G	G	C	G	T	G	A	A	A	G	T	T	A	A	A	C	C	C	G	A	C	C	C	G	C	G	C	C	C	G
IRIS_313-9067	G	G	C	G	T	G	A	A	A	G	T	T	A	A	A	C	C	C	G	A	C	C	C	G	C	G	C	C	C	G
IRIS_313-9148	G	G	C	G	T	G	A	A	A	G	T	T	A	A	A	C	C	C	G	A	C	C	C	G	C	G	C	C	C	G
IRIS_313-10114	G	G	C	G	T	G	A	A	A	G	T	T	A	A	A	C	C	C	G	A	C	C	C	G	C	G	C	C	C	G
IRIS_313-8595	G	G	C	G	T	G	A	A	A	G	T	T	A	A	A	C	C	C	G	A	C	C	C	G	C	G	C	C	C	G
IRIS_313-7808	G	G	C	G	T	G	A	A	A	G	T	T	A	A	A	C	C	C	G	A	T	C	C	G	C	G	C	C	C	G
IRIS_313-7685	G	G	C	G	T	G	A	A	A	G	T	T	A	A	A	C	C	C	G	A	C	C	C	G	C	G	C	C	C	G
IRIS_313-11461	G	G	C	G	T	G	A	A	A	G	T	T	A	A	A	C	C	C	G	A	C	C	C	G	C	G	C	C	C	G
IRIS_313-11508	G	G	C	G	T	G	A	A	A	G	T	T	A	A	C	C	C	C	G	A	C	C	C	G	C	G	C	C	C	A
IRIS_313-11663	G	G	C	G	T	G	A	A	A	G	T	T	A	A	A	C	C	C	G	A	C	C	C	G	C	G	C	C	C	G
IRIS_313-11728	G	G	C	G	T	G	A	A	A	G	T	T	A	A	A	C	C	C	G	A	C	C	C	G	C	G	C	C	C	G
IRIS_313-11761	G	G	C	G	T	G	A	A	A	G	T	T	A	A	A	C	C	C	G	A	C	C	C	G	C	G	C	C	C	G
IRIS_313-11789	G	G	C	G	T	G	A	A	A	G	T	T	A	A	A	C	C	C	G	A	C	C	C	G	C	G	C	C	C	G
IRIS_313-11791	G	G	C	G	T	G	A	A	A	G	T	T	A	A	A	C	C	C	G	A	C	C	C	G	C	G	C	C	C	G
IRIS_313-11811	G	G	C	G	T	G	A	A	A	G	T	T	A	A	A	C	C	C	G	A	C	C	C	G	C	G	C	C	C	G
IRIS_313-11816	G	G	C	G	T	G	A	A	A	G	T	T	A	A	A	C	C	C	G	A	T	C	C	G	C	G	C	C	C	G
IRIS_313-11823	G	G	C	G	T	G	A	A	A	G	T	T	A	A	A	C	C	C	G	A	C	C	C	G	C	G	C	C	C	G
IRIS_313-11796	G	G	C	G	T	G	A	A	A	G	T	T	A	A	A	C	C	C	G	A	C	C	C	G	C	G	C	C	C	G
IRIS_313-11870	G	G	C	G	T	G	A	A	A	G	T	T	A	A	A	C	C	C	G	A	C	C	C	G	C	G	C	C	C	G
IRIS_313-11945	G	G	C	G	T	G	A	A	A	G	T	T	A	A	A	C	C	C	G	A	C	C	C	G	C	G	C	C	C	G
IRIS_313-12002	G	G	C	G	T	G	A	A	A	G	T	T	A	A	C	C	C	C	G	A	C	C	C	G	C	G	C	C	C	A
IRIS_313-12027	G	G	C	G	T	G	A	A	A	G	T	T	A	A	A	C	C	C	G	A	T	C	C	G	C	G	C	C	C	G
IRIS_313-12139	G	G	C	G	T	G	A	A	A	G	T	T	A	A	A	C	C	C	G	A	C	C	C	G	C	G	C	C	C	G
IRIS_313-12251	G	G	C	G	T	G	A	A	A	G	T	T	A	A	C	C	C	C	G	A	C	C	C	G	C	G	C	C	C	A
IRIS_313-10857	G	G	C	G	T	G	A	A	A	G	T	T	A	A	A	C	C	C	G	A	C	C	C	G	C	G	C	C	C	G
IRIS_313-10962	G	G	C	G	T	G	A	A	A	G	T	T	A	A	A	C	C	C	G	A	T	C	C	G	C	G	C	C	C	G
IRIS_313-10984	G	G	C	G	T	G	A	A	A	G	T	T	A	A	A	C	C	C	G	A	C	T	C	G	C	G	C	C	C	G
IRIS_313-11113	G	G	C	G	T	G	A	A	A	G	T	T	A	A	A	C	C	C	G	A	C	C	C	G	C	G	C	C	C	G
IRIS_313-11267	G	G	C	G	T	G	A	A	A	G	T	T	A	A	A	C	C	C	G	A	C	C	C	G	C	G	C	C	C	G
IRIS_313-11323	G	G	C	G	T	G	A	A	A	G	T	T	A	A	A	C	C	C	G	A	C	C	C	G	C	G	C	C	C	G
IRIS_313-11400	G	G	C	G	T	G	A	A	A	G	T	T	A	A	A	C	C	C	G	A	T	C	C	G	C	G	C	C	C	G
B073	G	G	C	G	T	G	A	A	A	G	T	T	A	A	A	C	C	C	G	A	T	C	C	G	C	G	C	C	C	G
B092	G	G	C	G	T	G	A	A	A	G	T	T	A	A	A	C	C	C	G	A	T	C	C	G	C	G	C	C	C	G
B116	G	G	C	G	T	G	A	A	A	G	T	T	A	A	A	C	C	C	G	A	T	C	C	G	C	G	C	C	C	G
B126	G	G	C	G	T	G	A	A	A	G	T	T	A	A	A	C	C	C	G	A	T	C	C	G	C	G	C	C	C	G
CX124	G	G	C	G	T	G	A	A	A	G	T	T	A	A	A	C	C	C	G	A	C	C	C	G	C	G	C	C	C	G
CX141	G	G	C	G	T	G	A	A	A	G	T	T	A	A	A	C	C	C	G	A	T	C	C	G	C	G	C	C	C	G
CX146	G	G	C	G	T	G	A	A	A	G	T	T	A	A	A	C	C	C	G	A	C	C	C	G	C	G	C	C	C	G
CX230	G	G	C	G	T	G	A	A	A	G	T	T	A	A	C	C	C	C	G	A	C	C	C	G	C	G	C	C	C	A
CX328	G	G	C	G	T	G	A	A	A	G	T	T	A	A	A	C	C	C	G	A	T	C	C	G	C	G	C	C	C	G
CX79	G	G	C	G	T	G	A	A	A	G	T	T	A	A	C	C	C	C	G	A	C	C	C	G	C	G	C	C	C	A
CX99	G	G	C	G	T	G	A	A	A	G	T	T	A	A	A	C	C	C	G	A	C	C	C	G	C	G	C	C	C	G
IRIS_313-12041	G	G	C	G	T	G	A	A	A	G	T	T	A	A	A	C	C	C	G	A	T	C	C	G	C	G	C	C	C	G
B031	G	G	C	G	T	G	A	A	A	G	T	T	A	A	A	C	C	C	G	A	C	T	C	G	C	G	C	C	C	G
CX119	G	G	C	G	T	G	A	A	A	G	T	T	A	A	A	C	C	C	G	A	T	C	C	G	C	G	C	C	C	G
IRIS_313-9020	G	G	C	G	T	G	A	A	A	G	T	T	A	A	C	C	C	C	G	A	C	C	C	G	C	G	C	C	C	A
IRIS_313-9708	G	G	C	G	T	G	A	A	A	G	T	T	A	A	A	C	C	C	G	A	C	C	C	G	C	G	C	C	C	G
IRIS_313-8751	G	G	C	G	T	G	A	A	A	G	T	T	A	A	C	C	C	C	G	A	C	C	C	G	C	G	C	C	C	A
IRIS_313-7824	G	G	C	G	T	G	A	A	A	G	T	T	A	A	C	C	C	C	G	A	C	C	C	G	C	G	C	C	C	A
IRIS_313-11773	G	G	C	G	T	G	A	A	A	G	T	T	A	A	A	C	C	C	G	A	T	C	C	G	C	G	C	C	C	G
IRIS_313-11854	G	G	C	G	T	G	A	A	A	G	T	T	A	A	A	C	C	C	G	A	T	C	C	G	C	G	C	C	C	G
IRIS_313-11911	G	G	C	G	T	G	A	A	A	G	T	T	A	A	A	C	C	C	G	A	T	C	C	G	C	G	C	C	C	G
IRIS_313-11978	G	G	C	G	T	G	A	A	A	G	T	T	A	A	C	C	C	C	G	A	C	C	C	G	C	G	C	C	C	A
IRIS_313-12225	G	G	C	G	T	G	A	A	A	G	T	T	A	A	C	C	C	C	G	A	C	C	C	G	C	G	C	C	C	A
IRIS_313-10477	G	G	C	G	T	G	A	A	A	G	T	T	A	A	A	C	C	C	G	A	T	C	C	G	C	G	C	C	C	G
IRIS_313-10847	G	G	C	G	T	G	A	A	A	G	T	T	A	A	A	C	C	C	G	A	T	C	C	G	C	G	C	C	C	G
IRIS_313-10851	G	G	C	G	T	G	A	A	A	G	T	T	A	A	C	C	C	C	G	A	C	C	C	G	C	G	C	C	C	A
IRIS_313-10974	G	G	C	G	T	G	A	A	A	G	T	T	A	A	A	C	C	C	G	A	C	C	C	G	C	G	C	C	C	G
IRIS_313-11256	G	G	C	G	T	G	A	A	A	G	T	T	A	A	A	C	C	C	G	A	T	C	C	G	C	G	C	C	C	G
IRIS_313-11266	G	G	C	G	T	G	A	A	A	G	T	T	A	A	A	C	C	C	G	A	T	C	C	G	C	G	C	C	C	G
IRIS_313-11307	G	G	C	G	T	G	A	A	A	G	T	T	A	A	A	C	C	C	G	A	T	C	C	G	C	G	C	C	C	G
IRIS_313-11402	G	G	C	G	T	G	A	A	A	G	T	T	A	A	A	C	C	C	G	A	T	C	C	G	C	G	C	C	C	G
B033	G	G	C	G	T	G	A	A	A	G	T	T	A	A	A	C	C	C	G	A	T	C	C	G	C	G	C	C	C	G
CX143	G	G	C	G	T	G	A	A	A	G	T	T	A	A	C	C	C	C	G	A	C	C	C	G	C	G	C	C	C	A
CX403	G	G	C	G	T	G	A	A	A	G	T	T	A	A	C	C	C	C	G	A	C	C	C	G	C	G	C	C	C	A
B089	G	G	C	G	T	G	A	A	A	G	T	T	A	A	A	C	C	C	G	A	T	C	C	G	C	G	C	C	C	G
CX117	G	G	C	G	T	G	A	A	A	G	T	T	A	A	A	C	C	C	G	A	T	C	C	G	C	G	C	C	C	G
CX234	G	G	C	G	T	G	A	A	A	G	T	T	A	A	A	C	C	C	G	A	C	C	C	G	C	G	C	C	C	G
IRIS_313-8712	G	G	C	G	T	G	A	A	A	G	T	T	A	A	A	C	C	C	G	A	C	C	C	G	C	G	C	C	C	A
IRIS_313-8940	G	G	C	G	T	G	A	A	A	G	T	T	A	A	A	C	C	C	G	A	T	C	C	G	C	G	C	C	C	G
IRIS_313-7620	G	G	C	G	T	G	A	A	A	G	T	T	A	A	A	C	C	C	G	A	T	C	C	G	C	G	C	C	C	G
IRIS_313-11523	G	G	C	G	T	G	A	A	A	G	T	T	A	A	A	C	C	C	G	A	T	C	C	G	C	G	C	C	C	G
IRIS_313-11901	G	G	C	G	T	G	A	A	A	G	T	T	A	A	A	C	C	C	G	A	T	C	C	G	C	G	C	C	C	G
IRIS_313-12066	G	G	C	G	T	G	A	A	A	G	T	T	A	A	C	C	C	C	G	A	C	C	C	G	C	G	C	C	C	A
IRIS_313-10695	G	G	C	G	T	G	A	A	A	G	T	T	A	A	C	C	C	C	G	A	C	C	C	G	C	G	C	C	C	A
IRIS_313-10909	G	G	C	G	T	G	A	A	A	G	T	T	A	A	A	C	C	C	G	A	T	C	C	G	C	G	C	C	C	G
IRIS_313-11015	G	G	C	G	T	G	A	A	A	G	T	T	A	A	A	C	C	C	G	A	C	C	C	G	C	G	C	C	C	G
IRIS_313-11048	G	G	C	G	T	G	A	A	A	G	T	T	A	A	A	C	C	C	G	A	C	C	C	G	C	G	C	C	C	G
IRIS_313-11289	G	G	C	G	T	G	A	A	A	G	T	T	A	A	A	C	C	C	G	A	C	C	C	G	C	G	C	C	C	A
IRIS_313-11268	G	G	C	G	T	G	A	A	A	G	T	T	A	A	C	C	C	C	G	A	C	C	C	G	C	G	C	C	C	G
IRIS_313-11392	G	G	C	G	T	G	A	A	A	G	T	T	A	A	C	C	C	C	G	A	C	C	C	G	C	G	C	C	C	A
IRIS_313-11399	G	G	C	G	T	G	A	A	A	G	T	T	A	A	A	C	C	C	G	A	T	C	C	G	C	G	C	C	C	G
B012	G	G	C	G	T	G	A	A	A	G	T	T	A	A	A	C	C	C	G	A	C	C	C	G	C	G	C	C	C	G
B163	G	G	C	G	T	G	A	A	A	G	T	T	A	A	A	C	C	C	G	A	C	C	C	G	C	G	C	C	C	G
B259	G	G	C	G	T	G	A	A	A	G	T	T	A	A	A	C	C	C	G	A	T	C	C	G	C	G	C	C	C	G
CX10	G	G	C	G	T	G	A	A	A	G	T	T	A	A	A	C	C	C	G	A	T	C	C	G	C	G	C	C	C	G
CX114	G	G	C	G	T	G	A	A	A	G	T	T	A	A	A	C	C	C	G	A	T	C	C	G	C	G	C	C	C	G
IRIS_313-12232	G	G	C	G	T	G	A	A	A	G	T	T	A	A	A	C	C	C	G	A	T	C	C	G	C	G	C	C	C	G
IRIS_313-15906	G	G	C	G	T	G	A	A	A	G	T	T	A	A	A	C	C	C	G	A	T	C	C	G	C	G	C	C	C	G
IRIS_313-9472	G	G	C	G	T	G	A	A	A	G	T	T	A	A	A	C	C	C	G	A	T	C	C	G	C	G	C	C	C	G
IRIS_313-9505	G	G	C	G	T	G	A	A	A	G	T	T	A	A	A	C	C	C	G	A	T	C	C	G	C	G	C	C	C	G
IRIS_313-9605	G	G	C	G	T	G	A	A	A	G	T	T	A	A	A	C	C	C	G	A	T	C	C	G	C	G	C	C	C	G
IRIS_313-10294	G	G	C	G	T	G	A	A	A	G	T	T	A	A	A	C	C	C	G	A	T	C	C	G	C	G	C	C	C	G
IRIS_313-10109	G	G	C	G	T	G	A	G	A	G	T	T	A	A	A	C	C	C	G	A	C	C	C	G	C	G	C	C	C	G
IRIS_313-8291	G	G	C	G	T	G	A	A	A	G	T	T	A	A	A	C	C	C	G	A	T	C	C	G	C	G	C	C	C	G
IRIS_313-8493	G	G	C	G	T	G	A	A	A	G	T	T	A	A	A	C	C	C	G	A	T	C	C	G	C	G	C	C	C	G
IRIS_313-8643	G	G	C	G	T	G	A	A	A	G	T	T	A	A	A	C	C	C	G	A	T	C	C	G	C	G	C	C	C	G
IRIS_313-8833	G	G	C	G	T	G	A	A	A	G	T	T	A	A	A	C	C	C	G	A	T	C	C	G	C	G	C	C	C	G
IRIS_313-8922	G	G	C	G	T	G	A	A	A	G	T	T	A	A	A	C	C	C	G	A	T	C	C	G	C	G	C	C	C	G
IRIS_313-9944	G	G	C	G	T	G	A	A	A	G	T	T	A	A	A	C	C	C	G	A	T	C	C	G	C	G	C	C	C	G
IRIS_313-11669	G	G	C	G	T	G	A	A	A	G	T	T	A	A	A	C	C	C	G	A	T	C	C	G	C	G	C	C	C	G
IRIS_313-11674	G	G	C	G	T	G	A	A	A	G	T	T	A	A	A	C	C	C	G	A	T	C	C	G	C	G	C	C	C	G
IRIS_313-11758	G	G	C	G	T	G	A	A	A	G	T	T	A	A	A	C	C	C	G	A	T	C	C	G	C	G	C	C	C	G
IRIS_313-11787	G	G	C	G	T	G	A	A	A	G	T	T	A	A	A	C	C	C	G	A	T	C	C	G	C	G	C	C	C	G
IRIS_313-11819	G	G	C	G	T	G	A	A	A	G	T	T	A	A	A	C	C	C	G	A	T	C	C	G	C	G	C	C	C	G
IRIS_313-11869	G	G	C	G	T	G	A	A	A	G	T	T	A	A	A	C	C	C	G	A	T	C	C	G	C	G	C	C	C	G
IRIS_313-11909	G	G	C	G	T	G	A	A	A	G	T	T	A	A	A	C	C	C	G	A	C	C	C	G	C	G	C	C	C	G
IRIS_313-11920	G	G	C	G	T	G	A	A	A	G	T	T	A	A	A	C	C	C	G	A	C	C	C	G	C	G	C	C	C	G
IRIS_313-12039	G	G	C	G	T	G	A	A	A	G	T	T	A	A	C	C	C	C	G	A	C	C	C	G	C	G	C	C	C	A
IRIS_313-12050	G	G	C	G	T	G	A	G	A	G	T	T	A	A	A	C	C	C	G	A	C	C	C	G	C	G	C	C	C	G
IRIS_313-12093	G	G	C	G	T	G	A	G	A	G	T	T	A	A	A	C	C	C	G	A	C	C	C	G	C	G	C	C	C	G
IRIS_313-12237	G	G	C	G	T	G	A	A	A	G	T	T	A	A	A	C	C	C	G	A	T	C	C	G	C	G	C	C	C	G
IRIS_313-12268	G	G	C	G	T	G	A	G	A	G	T	T	A	A	A	C	C	C	G	A	C	C	C	G	C	G	C	C	C	G
IRIS_313-10428	G	G	C	G	T	G	A	A	A	G	T	T	A	A	A	C	C	C	G	A	T	C	C	G	C	G	C	C	C	G
IRIS_313-10518	G	G	C	G	T	G	A	G	A	G	T	T	A	A	A	C	C	C	G	A	C	C	C	G	C	G	C	C	C	G
IRIS_313-10547	G	G	C	G	T	G	A	A	A	G	T	T	A	A	A	C	C	C	G	A	T	C	C	G	C	G	C	C	C	G
IRIS_313-10578	G	G	C	G	T	G	A	A	A	G	T	T	A	A	A	C	C	C	G	A	C	C	C	G	C	G	C	C	C	G
IRIS_313-10670	G	G	C	G	T	G	A	A	A	G	T	T	A	A	C	C	C	C	G	A	C	C	C	G	C	G	C	C	C	A
IRIS_313-10692	G	G	C	G	T	G	A	A	A	G	T	T	A	A	A	C	C	C	G	A	T	C	C	G	C	G	C	C	C	G
IRIS_313-10700	G	G	C	G	T	G	A	A	A	G	T	T	A	A	A	C	C	C	G	A	T	C	C	G	C	G	C	C	C	G
IRIS_313-10880	G	G	C	G	T	G	A	A	A	G	T	T	A	A	A	C	C	C	G	A	T	C	C	G	C	G	C	C	C	G
IRIS_313-10933	G	G	C	G	T	G	A	A	A	G	T	T	A	A	A	C	C	C	G	A	C	C	C	G	C	G	C	C	C	A
IRIS_313-10955	G	G	C	G	T	G	A	A	A	G	T	T	A	A	A	C	C	C	G	A	T	C	C	G	C	G	C	C	C	G
IRIS_313-10968	G	G	C	G	T	G	A	A	A	G	T	T	A	A	A	C	C	C	G	A	T	C	C	G	C	G	C	C	C	G
IRIS_313-10983	G	G	C	G	T	G	A	A	A	G	T	T	A	A	A	C	C	C	G	A	C	C	C	G	C	G	C	C	C	G
IRIS_313-11040	G	G	C	G	T	G	A	A	A	G	T	T	A	A	A	C	C	C	G	A	T	C	C	G	C	G	C	C	C	G
IRIS_313-11225	G	G	C	G	T	G	A	A	A	G	T	T	A	A	A	C	C	C	G	A	T	C	C	G	C	G	C	C	C	G
IRIS_313-11247	G	G	C	G	T	G	A	A	A	G	T	T	A	A	A	C	C	C	G	A	T	C	C	G	C	G	C	C	C	G
IRIS_313-11263	G	G	C	G	T	G	A	A	A	G	T	T	A	A	A	C	C	C	G	A	C	C	C	G	C	G	C	C	C	A
IRIS_313-11278	G	G	C	G	T	G	A	G	A	G	T	T	A	A	A	C	C	C	G	A	C	C	C	G	C	G	C	C	C	G
IRIS_313-11286	G	G	C	G	T	G	A	G	A	G	T	T	A	A	A	C	C	C	G	A	C	C	C	G	C	G	C	C	C	G
IRIS_313-11296	G	G	C	G	T	G	A	A	A	G	T	T	A	A	A	C	C	C	G	A	T	C	C	G	C	G	C	C	C	G
IRIS_313-11326	G	G	C	G	T	G	A	A	A	G	T	T	A	A	A	C	C	C	G	A	T	C	C	G	C	G	C	C	C	G
IRIS_313-11274	G	G	C	G	T	G	A	A	A	G	T	T	A	A	A	C	C	C	G	A	C	C	C	G	C	G	C	C	C	G
IRIS_313-11418	G	G	C	G	T	G	A	A	A	G	T	T	A	A	A	C	C	C	G	A	C	C	C	G	C	G	C	C	C	G
B131	G	G	C	G	T	G	A	A	A	G	T	T	A	A	A	C	C	C	G	A	T	C	C	G	C	G	C	C	C	G
CX182	G	G	C	G	T	G	A	G	A	G	T	T	A	A	A	C	C	C	G	A	C	C	C	G	C	G	C	C	C	G
CX382	G	G	C	G	T	G	A	A	A	G	T	T	A	A	A	C	C	C	G	A	C	C	C	G	C	G	C	C	C	G
CX83	G	G	C	G	T	G	A	A	A	G	T	T	A	A	C	C	C	C	G	A	C	C	C	G	C	G	C	C	C	G
IRIS_313-11074	G	G	C	G	T	G	A	A	A	G	T	T	A	A	A	C	C	C	G	A	T	C	C	G	C	G	C	C	C	G
B121	G	G	C	G	T	G	A	A	A	G	T	T	A	A	A	C	C	C	G	A	T	C	C	G	C	G	C	C	C	G
B147	G	G	C	G	T	G	A	A	A	G	T	T	A	A	A	C	C	C	G	A	T	C	C	G	C	G	C	C	C	G
IRIS_313-8641	G	G	C	G	T	G	A	A	A	G	T	T	A	A	A	C	C	C	G	A	C	C	C	G	C	G	C	C	C	G
IRIS_313-8288	G	G	C	G	T	G	A	A	A	G	T	T	A	A	C	C	C	C	G	A	C	C	C	G	C	G	C	C	C	A
IRIS_313-8453	G	G	C	G	T	G	A	A	A	G	T	T	A	A	A	C	C	C	G	A	C	C	C	G	C	G	C	C	C	G
IRIS_313-8924	G	G	C	G	T	G	A	A	A	G	T	T	A	A	A	C	C	C	G	A	C	T	C	G	C	G	C	C	C	G
IRIS_313-8925	G	G	C	G	T	G	A	A	A	G	T	T	A	A	A	C	C	C	G	A	C	C	C	G	C	G	C	C	C	G
IRIS_313-9271	G	G	C	G	T	G	A	A	A	G	T	T	A	A	A	C	C	C	G	A	T	C	C	G	C	G	C	C	C	G
IRIS_313-9320	G	G	C	G	T	G	A	A	A	G	T	T	A	A	A	C	C	C	G	A	T	C	C	G	C	G	C	C	C	G
IRIS_313-9324	G	G	C	G	T	G	A	A	A	G	T	T	A	A	A	C	C	C	G	A	T	C	C	G	C	G	C	C	C	G
IRIS_313-9348	G	G	C	G	T	G	A	A	A	G	T	T	A	A	A	C	C	C	G	A	C	C	C	G	C	G	C	C	C	G
IRIS_313-9415	G	G	C	G	T	G	A	A	A	G	T	T	A	A	C	C	C	C	G	A	C	C	C	G	C	G	C	C	C	A
IRIS_313-9917	G	G	C	G	T	G	A	A	A	G	T	T	A	A	A	C	C	C	G	A	C	C	C	G	C	G	C	C	C	G
IRIS_313-10234	G	G	C	G	T	G	A	A	A	G	T	T	A	A	C	C	C	C	G	A	C	C	C	G	C	G	C	C	C	A
IRIS_313-10239	G	G	C	G	T	G	A	A	A	G	T	T	A	A	A	C	C	C	G	A	C	C	C	G	C	G	C	C	C	G
IRIS_313-8332	G	G	C	G	T	G	A	A	A	G	T	T	A	A	A	C	C	C	G	A	C	C	C	G	C	G	C	C	C	G
IRIS_313-10318	G	G	C	G	T	G	A	A	A	G	T	T	A	A	A	C	C	C	G	A	C	T	C	G	C	G	C	C	C	G
IRIS_313-8391	G	G	C	G	T	G	A	A	A	G	T	T	A	A	A	C	C	C	G	A	C	C	C	G	C	G	C	C	C	G
IRIS_313-9406	G	G	C	G	T	G	A	A	A	G	T	T	A	A	C	C	C	C	G	A	C	C	C	G	C	G	C	C	C	A
IRIS_313-7832	G	G	C	G	T	G	A	A	A	G	T	T	A	A	C	C	C	C	G	A	C	C	C	G	C	G	C	C	C	G
IRIS_313-7728	G	G	C	G	T	G	A	A	A	G	T	T	A	A	A	C	C	C	G	A	C	C	C	G	C	G	C	C	C	G
IRIS_313-11446	G	G	C	G	T	G	A	A	A	G	T	T	A	A	A	C	C	C	G	A	C	T	C	G	C	G	C	C	C	G
IRIS_313-11490	G	G	C	G	T	G	A	A	A	G	T	T	A	A	A	C	C	C	G	A	C	C	C	G	C	G	C	C	C	G
IRIS_313-11516	G	G	C	G	T	G	A	A	A	G	T	T	A	A	A	C	C	C	G	A	C	C	C	G	C	G	C	C	C	G
IRIS_313-11555	G	G	C	G	T	G	A	A	A	G	T	T	A	A	A	C	C	C	G	A	C	C	C	G	C	G	C	C	C	G
IRIS_313-11563	G	G	C	G	T	G	A	A	A	G	T	T	A	A	A	C	C	C	G	A	C	C	C	G	C	G	C	C	C	G
IRIS_313-11618	G	G	C	G	T	G	A	A	A	G	T	T	A	A	A	C	C	C	G	A	C	C	C	G	C	G	C	C	C	G
IRIS_313-11607	G	G	C	G	T	G	A	A	A	G	T	T	A	A	A	C	C	C	G	A	C	C	C	G	C	G	C	C	C	G
IRIS_313-11643	G	G	C	G	T	G	A	A	A	G	T	T	A	A	A	C	C	C	G	A	C	C	C	G	C	G	C	C	C	G
IRIS_313-11648	G	G	C	G	T	G	A	A	A	G	T	T	A	A	A	C	C	C	G	A	C	C	C	G	C	G	C	C	C	G
IRIS_313-11671	G	G	C	G	T	G	A	A	A	G	T	T	A	A	A	C	C	C	G	A	C	C	C	G	C	G	C	C	C	G
IRIS_313-11723	G	G	C	G	T	G	A	A	A	G	T	T	A	A	A	C	C	C	G	A	C	C	C	G	C	G	C	C	C	G
IRIS_313-11741	G	G	C	G	T	G	A	A	A	G	T	T	A	A	A	C	C	C	G	A	C	C	C	G	C	G	C	C	C	G
IRIS_313-11754	G	G	C	G	T	G	A	A	A	G	T	T	A	A	A	C	C	C	G	A	C	C	C	G	C	G	C	C	C	G
IRIS_313-11704	G	G	C	G	T	G	A	A	A	G	T	T	A	A	A	C	C	C	G	A	C	C	C	G	C	G	C	C	C	G
IRIS_313-11762	G	G	C	G	T	G	A	A	A	G	T	T	A	A	A	C	C	C	G	A	C	C	C	G	C	G	C	C	C	G
IRIS_313-11810	G	G	C	G	T	G	A	A	A	G	T	T	A	A	A	C	C	C	G	A	C	C	C	G	C	G	C	C	C	G
IRIS_313-12183	G	G	C	G	T	G	A	A	A	G	T	T	A	A	A	C	C	C	G	A	C	C	C	G	C	G	C	C	C	G
IRIS_313-12280	G	G	C	G	T	G	A	A	A	G	T	T	A	A	A	C	C	C	G	A	T	C	C	G	C	G	C	C	C	G
IRIS_313-12297	G	G	C	G	T	G	A	A	A	G	T	T	A	A	A	C	C	C	G	A	C	T	C	G	C	G	C	C	C	G
IRIS_313-10737	G	G	C	G	T	G	A	A	A	G	T	T	A	A	A	C	C	C	G	A	C	C	C	G	C	G	C	C	C	G
IRIS_313-10852	G	G	C	G	T	G	A	A	A	G	T	T	A	A	A	C	C	C	G	A	C	C	C	G	C	G	C	C	C	G
IRIS_313-10861	G	G	C	G	T	G	A	A	A	G	T	T	A	A	A	C	C	C	G	A	C	C	C	G	C	G	C	C	C	G
IRIS_313-10924	G	G	C	G	T	G	A	G	A	G	T	T	A	A	A	C	C	C	G	A	C	C	C	G	C	G	C	C	C	G
IRIS_313-11018	G	G	C	G	T	G	A	A	A	G	T	T	A	A	A	C	C	C	G	A	C	C	C	G	C	G	C	C	C	G
IRIS_313-11027	G	G	C	G	T	G	A	A	A	G	T	T	A	A	A	C	C	C	G	A	C	C	C	G	C	G	C	C	C	G
IRIS_313-11051	G	G	C	G	T	G	A	A	A	G	T	T	A	A	A	C	C	C	G	A	C	C	C	G	C	G	C	C	C	G
IRIS_313-11057	G	G	C	G	T	G	A	A	A	G	T	T	A	A	A	C	C	C	G	A	C	C	C	G	C	G	C	C	C	G
IRIS_313-11063	G	G	C	G	T	G	A	A	A	G	T	T	A	A	A	C	C	C	G	A	C	C	C	G	C	G	C	C	C	G
IRIS_313-11064	G	G	C	G	T	G	A	A	A	G	T	T	A	A	A	C	C	C	G	A	C	C	C	G	C	G	C	C	C	G
IRIS_313-11191	G	G	C	G	T	G	A	A	A	G	T	T	A	A	A	C	C	C	G	A	C	C	C	G	C	G	C	C	C	G
IRIS_313-11192	G	G	C	G	T	G	A	A	A	G	T	T	A	A	C	C	C	C	G	A	C	C	C	G	C	G	C	C	C	A
IRIS_313-11194	G	G	C	G	T	G	A	A	A	G	T	T	A	A	C	C	C	C	G	A	C	C	C	G	C	G	C	C	C	G
IRIS_313-11240	G	G	C	G	T	G	A	A	A	G	T	T	A	A	A	C	C	C	G	A	C	C	C	G	C	G	C	C	C	G
IRIS_313-11241	G	G	C	G	T	G	A	A	A	G	T	T	A	A	A	C	C	C	G	A	C	C	C	G	C	G	C	C	C	G
IRIS_313-11277	G	G	C	G	T	G	A	A	A	G	T	T	A	A	A	C	C	C	G	A	C	C	C	G	C	G	C	C	C	G
IRIS_313-11287	G	G	C	G	T	G	A	G	A	G	T	T	A	A	A	C	C	C	G	A	C	C	C	G	C	G	C	C	C	G
IRIS_313-11294	G	G	C	G	T	G	A	A	A	G	T	T	A	A	A	C	C	C	G	A	C	T	C	G	C	G	C	C	C	G
IRIS_313-11272	G	G	C	G	T	G	A	A	A	G	T	T	A	A	A	C	C	C	G	A	C	C	C	G	C	G	C	C	C	G
IRIS_313-11338	G	G	C	G	T	G	A	A	A	G	T	T	A	A	A	C	C	C	G	A	C	C	C	G	C	G	C	C	C	G
IRIS_313-11344	G	G	C	G	T	G	A	A	A	G	T	T	A	A	A	C	C	C	G	A	C	C	C	G	C	G	C	C	C	G
IRIS_313-11345	G	G	C	G	T	G	A	A	A	G	T	T	A	A	A	C	C	C	G	A	C	C	C	G	C	G	C	C	C	G
IRIS_313-11369	G	G	C	G	T	G	A	A	A	G	T	T	A	A	A	C	C	C	G	A	C	C	C	G	C	G	C	C	C	G
IRIS_313-11416	G	G	C	G	T	G	A	A	A	G	T	T	A	A	A	C	C	C	G	A	C	C	C	G	C	G	C	C	C	G
B021	G	G	C	G	T	G	A	A	A	G	T	T	A	A	A	C	C	C	G	A	T	C	C	G	C	G	C	C	C	G
B113	G	G	C	G	T	G	A	A	A	G	T	T	A	A	A	C	C	C	G	A	T	C	C	G	C	G	C	C	C	G
B243	G	G	C	G	T	G	A	A	A	G	T	T	A	A	A	C	C	C	G	A	C	C	C	G	C	G	C	C	C	G
CX157	G	G	C	G	T	G	A	A	A	G	T	T	A	A	A	C	C	C	G	A	C	C	C	G	C	G	C	C	C	G
CX236	G	G	C	G	T	G	A	A	A	G	T	T	A	A	A	C	C	C	G	A	T	C	C	G	C	G	C	C	C	G
IRIS_313-10731	G	G	C	G	T	G	A	A	A	G	T	T	A	A	A	C	C	C	G	A	T	C	C	G	C	G	C	C	C	G
IRIS_313-11224	G	G	C	G	T	G	A	A	A	G	T	T	A	A	A	C	C	C	G	A	C	C	C	G	C	G	C	C	C	G
IRIS_313-9032	G	G	C	G	T	G	A	A	A	G	T	T	A	A	C	C	C	C	G	A	C	C	C	G	C	G	C	C	C	A
IRIS_313-9572	G	G	C	G	T	G	A	A	A	G	T	T	A	A	A	C	C	C	G	A	C	C	C	G	C	G	C	C	C	G
IRIS_313-11432	G	G	C	G	T	G	A	A	A	G	T	T	A	A	A	C	C	C	G	A	C	C	C	G	C	G	C	C	C	G
IRIS_313-11558	G	G	C	G	T	G	A	A	A	G	T	T	A	A	A	C	C	C	G	A	C	C	C	G	C	G	C	C	C	G
IRIS_313-11828	G	G	C	G	T	G	A	A	A	G	T	T	A	A	A	C	C	C	G	A	C	T	C	G	C	G	C	C	C	G
IRIS_313-12142	G	G	C	G	T	G	A	A	A	G	T	T	A	A	C	C	C	C	G	A	C	C	C	G	C	G	C	C	C	A
IRIS_313-12187	G	G	C	G	T	G	A	A	A	G	T	T	A	A	A	C	C	C	G	A	C	C	C	G	C	G	C	C	C	G
IRIS_313-10727	G	G	C	G	T	G	A	A	A	G	T	T	A	A	A	C	C	C	G	A	T	C	C	G	C	G	C	C	C	G
IRIS_313-10734	G	G	C	G	T	G	A	A	A	G	T	T	A	A	A	C	C	C	G	A	C	C	C	G	C	G	C	C	C	G
IRIS_313-10819	G	G	C	G	T	G	A	G	A	G	T	T	A	A	A	C	C	C	G	A	C	C	C	G	C	G	C	C	C	G
IRIS_313-10863	G	G	C	G	T	G	A	A	A	G	T	T	A	A	A	C	C	C	G	A	C	C	C	G	C	G	C	C	C	G
IRIS_313-10875	G	G	C	G	T	G	A	A	A	G	T	T	A	A	A	C	C	C	G	A	C	C	C	G	C	G	C	C	C	G
IRIS_313-10963	G	G	C	G	T	G	A	A	A	G	T	T	A	A	A	C	C	C	G	A	C	C	C	G	C	G	C	C	C	G
IRIS_313-10978	G	G	C	G	T	G	A	A	A	G	T	T	A	A	A	C	C	C	G	A	C	C	C	G	C	G	C	C	C	G
IRIS_313-10990	G	G	C	G	T	G	A	A	A	G	T	T	A	A	A	C	C	C	G	A	C	C	C	G	C	G	C	C	C	G
IRIS_313-11053	G	G	C	G	T	G	A	A	A	G	T	T	A	A	A	C	C	C	G	A	C	C	C	G	C	G	C	C	C	G
IRIS_313-11129	G	G	C	G	T	G	A	A	A	G	T	T	A	A	A	C	C	C	G	A	T	C	C	G	C	G	C	C	C	G
IRIS_313-11275	G	G	C	G	T	G	A	A	A	G	T	T	A	A	A	C	C	C	G	A	C	C	C	G	C	G	C	C	C	G
IRIS_313-11302	G	G	C	G	T	G	A	A	A	G	T	T	A	A	A	C	C	C	G	A	C	C	C	G	C	G	C	C	C	G
IRIS_313-11349	G	G	C	G	T	G	A	A	A	G	T	T	A	A	A	C	C	C	G	A	C	C	C	G	C	G	C	C	C	G
IRIS_313-11358	G	G	C	G	T	G	A	A	A	G	T	T	A	A	A	C	C	C	G	A	C	C	C	G	C	G	C	C	C	G
IRIS_313-11393	G	G	C	G	T	G	A	A	A	G	T	T	A	A	A	C	C	C	G	A	T	C	C	G	C	G	C	C	C	G
B048	G	G	C	G	T	G	A	A	A	G	T	T	A	A	A	C	C	C	G	A	T	C	C	G	C	G	C	C	C	G
B095	G	G	C	G	T	G	A	A	A	G	T	T	A	A	A	C	C	C	G	A	C	C	C	G	C	G	C	C	C	G
B115	G	G	C	G	T	G	A	A	A	G	T	T	A	A	A	C	C	C	G	A	T	C	C	G	C	G	C	C	C	G
B164	G	G	C	G	T	G	A	A	A	G	T	T	A	A	A	C	C	C	G	A	C	C	C	G	C	G	C	C	C	G
B268	G	G	C	G	T	G	A	A	A	G	T	T	A	A	A	C	C	C	G	A	T	C	C	G	C	G	C	C	C	G
CX115	G	G	C	G	T	G	A	A	A	G	T	T	A	A	A	C	C	C	G	A	C	C	C	G	C	G	C	C	C	G
CX160	G	G	C	G	T	G	A	A	A	G	T	T	A	A	A	C	C	C	G	A	C	C	C	G	C	G	C	C	C	G
CX31	G	G	C	G	T	G	A	A	A	G	T	T	A	A	C	C	C	C	G	A	C	C	C	G	C	G	C	C	C	A
CX33	G	G	C	G	T	G	A	A	A	G	T	T	A	A	A	C	C	C	G	A	C	C	C	G	C	G	C	C	C	G
CX381	G	G	C	G	T	G	A	A	A	G	T	T	A	A	A	C	C	C	G	A	C	C	C	G	C	G	C	C	C	G
IRIS_313-9188	G	G	C	G	T	G	A	A	A	G	T	T	A	A	A	C	C	C	G	A	T	C	C	G	C	G	C	C	C	G
IRIS_313-9730	G	G	C	G	T	G	A	A	A	G	T	T	A	A	A	C	C	C	G	A	T	C	C	G	C	G	C	C	C	G
IRIS_313-10221	G	G	C	G	T	G	A	A	A	G	T	T	A	A	A	C	C	C	G	A	C	C	C	G	C	G	C	C	C	G
IRIS_313-8315	G	G	C	G	T	G	A	G	A	G	T	T	A	A	A	C	C	C	G	A	C	C	C	G	C	G	C	C	C	G
IRIS_313-11484	G	G	C	G	T	G	A	A	A	G	T	T	A	A	A	C	C	C	G	A	C	C	C	G	C	G	C	C	C	G
IRIS_313-10604	G	G	C	G	T	G	A	A	A	G	T	T	A	A	A	C	C	C	G	A	C	C	C	G	C	G	C	C	C	G
IRIS_313-11016	G	G	C	G	T	G	A	A	A	G	T	T	A	A	A	C	C	C	G	A	C	C	C	G	C	G	C	C	C	G
IRIS_313-11055	G	G	C	G	T	G	A	A	A	G	T	T	A	A	A	C	C	C	G	A	C	C	C	G	C	G	C	C	C	G
IRIS_313-11068	G	G	C	G	T	G	A	A	A	G	T	T	A	A	C	C	C	C	G	A	C	C	C	G	C	G	C	C	C	A
IRIS_313-11112	G	G	C	G	T	G	A	A	A	G	T	T	A	A	A	C	C	C	G	A	C	C	C	G	C	G	C	C	C	G
IRIS_313-11146	G	G	C	G	T	G	A	A	A	G	T	T	A	A	A	C	C	C	G	A	T	C	C	G	C	G	C	C	C	G
IRIS_313-11217	G	G	C	G	T	G	A	A	A	G	T	T	A	A	A	C	C	C	G	A	C	C	C	G	C	G	C	C	C	A
CX103	G	G	C	G	T	G	A	A	A	G	T	T	A	A	A	C	C	C	G	A	C	C	C	G	C	G	C	C	C	G
IRIS_313-7668	G	G	C	G	T	G	A	A	A	G	T	T	A	A	A	C	C	C	G	A	T	C	C	G	C	G	C	C	C	G
IRIS_313-11242	G	G	C	G	T	G	A	A	A	G	T	T	A	A	A	C	C	C	G	A	C	C	C	G	C	G	C	C	C	G
IRIS_313-11352	G	G	C	G	T	G	A	A	A	G	T	T	A	A	A	C	C	C	G	A	C	C	C	G	C	G	C	C	C	A
B246	G	G	C	G	T	G	A	A	A	G	T	T	A	A	A	C	C	C	G	A	C	C	C	G	C	G	C	C	C	G
IRIS_313-15908	G	G	C	G	T	G	A	A	A	G	T	T	A	A	A	C	C	C	G	A	C	C	C	G	C	G	C	C	C	G
IRIS_313-9610	G	G	C	G	T	G	A	A	A	G	T	T	A	A	A	C	C	C	G	A	C	C	C	G	C	G	C	C	C	G
IRIS_313-8679	G	G	C	G	T	G	A	A	A	G	T	T	A	A	C	C	C	C	G	A	C	C	C	G	C	G	C	C	C	G
IRIS_313-9567	G	G	C	G	T	G	A	A	A	G	T	T	A	A	C	C	C	C	G	A	C	C	C	G	C	G	C	C	C	A
IRIS_313-9604	G	G	C	G	T	G	A	A	A	G	T	T	A	A	A	C	C	C	G	A	C	C	C	G	C	G	C	C	C	G
IRIS_313-10148	G	G	C	G	T	G	A	A	A	G	T	T	A	A	A	C	C	C	G	A	C	C	C	G	C	G	C	C	C	G
IRIS_313-11455	G	G	C	G	T	G	A	A	A	G	T	T	A	A	A	C	C	C	G	A	C	C	C	G	C	G	C	C	C	G
IRIS_313-11509	G	G	C	G	T	G	A	A	A	G	T	T	A	A	C	C	C	C	G	A	C	C	C	G	C	G	C	C	C	G
IRIS_313-11624	G	G	C	G	T	G	A	A	A	G	T	T	A	A	A	C	C	C	G	A	T	C	C	G	C	G	C	C	C	G
IRIS_313-11644	G	G	C	G	T	G	A	A	A	G	T	T	A	A	A	C	C	C	G	A	C	C	C	G	C	G	C	C	C	G
IRIS_313-12263	G	G	C	G	T	G	A	A	A	G	T	T	A	A	C	C	C	C	G	A	C	C	C	G	C	G	C	C	C	A
IRIS_313-10520	G	G	C	G	T	G	A	A	A	G	T	T	A	A	A	C	C	C	G	A	T	C	C	G	C	G	C	C	C	G
IRIS_313-10598	G	G	C	G	T	G	A	A	A	G	T	T	A	A	A	C	C	C	G	A	C	C	C	G	C	G	C	C	C	G
IRIS_313-10623	G	G	C	G	T	G	A	A	A	G	T	T	A	A	A	C	C	C	G	A	C	C	C	G	C	G	C	C	C	G
IRIS_313-11035	G	G	C	G	T	G	A	A	A	G	T	T	A	A	A	C	C	C	G	A	C	C	C	G	C	G	C	C	C	G
IRIS_313-11301	G	G	C	G	T	G	A	A	A	G	T	T	A	A	A	C	C	C	G	A	C	C	C	G	C	G	C	C	C	G
IRIS_313-11306	G	G	C	G	T	G	A	A	A	G	T	T	A	A	A	C	C	C	G	A	C	C	C	G	C	G	C	C	C	G
B063	G	G	C	G	T	G	A	A	A	G	T	T	A	A	A	C	C	C	G	A	T	C	C	G	C	G	C	C	C	G
B244	G	G	C	G	T	G	A	A	A	G	T	T	A	A	A	C	C	C	G	A	C	C	C	G	C	G	C	C	C	G
CX37	G	G	C	G	T	G	A	A	A	G	T	T	A	A	C	C	C	C	G	A	C	C	C	G	C	G	C	C	C	A
IRIS_313-11243	G	G	C	G	T	G	A	A	A	G	T	T	A	A	A	C	C	C	G	A	C	C	C	G	C	G	C	C	C	G
IRIS_313-9449	G	G	C	G	T	G	A	A	A	G	T	T	A	A	A	C	C	C	G	A	C	C	C	G	C	G	C	C	C	G
IRIS_313-9384	G	G	C	G	T	G	A	A	A	G	T	T	A	A	A	C	C	C	G	A	C	C	C	G	C	G	C	C	C	G
IRIS_313-8305	G	G	C	G	T	G	A	A	A	G	T	T	A	A	A	C	C	C	G	A	C	C	C	G	C	G	C	C	C	G
IRIS_313-9963	G	G	C	G	T	G	A	A	A	G	T	T	A	A	A	C	C	C	G	A	C	C	C	G	C	G	C	C	C	G
IRIS_313-7689	G	G	C	G	T	G	A	A	A	G	T	T	A	A	A	C	C	C	G	A	C	C	C	G	C	G	C	C	C	G
IRIS_313-11478	G	G	C	G	T	G	A	A	A	G	T	T	A	A	A	C	C	C	G	A	C	C	C	G	C	G	C	C	C	G
IRIS_313-11500	G	G	C	G	T	G	A	A	A	G	T	T	A	A	A	C	C	C	G	A	T	C	C	G	C	G	C	C	C	G
IRIS_313-11616	G	G	C	G	T	G	A	A	A	G	T	T	A	A	A	C	C	C	G	A	C	C	C	G	C	G	C	C	C	G
IRIS_313-11629	G	G	C	G	T	G	A	A	A	G	T	T	A	A	A	C	C	C	G	A	C	C	C	G	C	G	C	C	C	G
IRIS_313-11742	G	G	C	G	T	G	A	A	A	G	T	T	A	A	A	C	C	C	G	A	C	C	C	G	C	G	C	C	C	G
IRIS_313-12143	G	G	C	G	T	G	A	A	A	G	T	T	A	A	C	C	C	C	G	A	C	C	C	G	C	G	C	C	C	G
IRIS_313-12325	G	G	C	G	T	G	A	A	A	G	T	T	A	A	A	C	C	C	G	A	C	T	C	G	C	G	C	C	C	G
IRIS_313-10609	G	G	C	G	T	G	A	A	A	G	T	T	A	A	A	C	C	C	G	A	C	C	C	G	C	G	C	C	C	G
IRIS_313-10925	G	G	C	G	T	G	A	A	A	G	T	T	A	A	A	C	C	C	G	A	C	C	C	G	C	G	C	C	C	G
IRIS_313-10987	G	G	C	G	T	G	A	A	A	G	T	T	A	A	A	C	C	C	G	A	C	C	C	G	C	G	C	C	C	G
IRIS_313-11024	G	G	C	G	T	G	A	A	A	G	T	T	A	A	A	C	C	C	G	A	C	C	C	G	C	G	C	C	C	G
IRIS_313-11058	G	G	C	G	T	G	A	A	A	G	T	T	A	A	A	C	C	C	G	A	C	C	C	G	C	G	C	C	C	G
IRIS_313-11059	G	G	C	G	T	G	A	A	A	G	T	T	A	A	A	C	C	C	G	A	C	C	C	G	C	G	C	C	C	G
IRIS_313-11061	G	G	C	G	T	G	A	A	A	G	T	T	A	A	A	C	C	C	G	A	C	C	C	G	C	G	C	C	C	G
IRIS_313-11310	G	G	C	G	T	G	A	A	A	G	T	T	A	A	A	C	C	C	G	A	C	C	C	G	C	G	C	C	C	G
IRIS_313-11348	G	G	C	G	T	G	A	A	A	G	T	T	A	A	A	C	C	C	G	A	C	C	C	G	C	G	C	C	C	G
CX206	G	G	C	G	T	G	A	A	A	G	T	T	A	A	A	C	C	C	G	A	T	C	C	G	C	G	C	C	C	G
IRIS_313-11049	G	G	C	G	T	G	A	A	A	G	T	T	A	A	A	C	C	C	G	A	C	C	C	G	C	G	C	C	C	G
IRIS_313-11276	G	G	C	G	T	G	A	G	A	G	T	T	A	A	A	C	C	C	G	A	C	C	C	G	C	G	C	C	C	G
IRIS_313-11557	G	G	C	G	T	G	A	A	A	G	T	T	A	A	A	C	C	C	G	A	C	C	C	G	C	G	C	C	C	G
IRIS_313-11014	G	G	C	G	T	G	A	A	A	G	T	T	A	A	A	C	C	C	G	A	C	C	C	G	C	G	C	C	C	G
IRIS_313-11054	G	G	C	G	T	G	A	A	A	G	T	T	A	A	A	C	C	C	G	A	C	C	C	G	C	G	C	C	C	G
IRIS_313-8674	G	G	C	G	T	G	A	A	A	G	T	T	A	A	C	C	C	C	G	A	C	C	C	G	C	G	C	C	C	A
IRIS_313-10729	G	G	C	G	T	G	A	A	A	G	C	T	A	C	A	C	C	C	G	A	C	C	C	A	C	G	C	C	C	G
IRIS_313-10979	G	G	C	G	T	G	A	A	A	G	T	T	A	A	A	C	C	C	G	A	C	C	C	G	C	G	C	C	C	G
IRIS_313-11371	G	G	C	G	T	G	A	A	A	G	T	T	A	A	A	C	C	C	G	A	C	C	C	G	C	G	C	C	C	G
CX402	G	G	C	G	T	G	A	A	A	G	C	T	A	C	A	C	C	C	G	A	C	C	C	A	C	G	C	C	C	G
IRIS_313-8265	G	G	C	G	T	G	A	A	A	G	T	T	A	A	A	C	C	C	G	A	C	C	C	G	C	G	C	C	C	G
IRIS_313-8161	G	G	C	G	T	G	A	A	A	G	T	T	A	A	A	C	C	C	G	A	C	C	C	G	C	G	C	C	C	G
IRIS_313-11481	G	G	C	G	T	G	A	A	A	G	T	T	A	A	A	C	C	C	G	A	C	C	C	G	C	G	C	C	C	G
IRIS_313-11492	G	G	C	G	T	G	A	A	A	G	T	T	A	A	A	C	C	C	G	A	C	C	C	G	C	G	C	C	C	G
IRIS_313-11888	G	G	C	G	T	G	A	A	A	G	T	T	A	A	A	C	C	C	G	A	C	C	C	G	C	G	C	C	C	G
IRIS_313-11889	G	G	C	G	T	G	A	A	A	G	T	T	A	A	A	C	C	C	G	A	C	C	C	G	C	G	C	C	C	G
IRIS_313-12047	G	G	C	G	T	G	A	A	A	G	T	T	A	A	A	C	C	C	G	A	T	C	C	G	C	G	C	C	C	G
IRIS_313-10673	G	G	C	G	T	G	A	A	A	G	T	T	A	A	A	C	C	C	G	A	C	C	C	G	C	G	C	C	C	G
IRIS_313-11134	G	G	C	G	T	G	A	A	A	G	T	T	A	A	A	C	C	C	G	A	T	C	C	G	C	G	C	C	C	G
IRIS_313-11317	G	G	C	G	T	G	A	A	A	G	T	T	A	A	A	C	C	C	G	A	T	C	C	G	C	G	C	C	C	G
IRIS_313-11335	G	G	C	G	T	G	A	A	A	G	T	T	A	A	A	C	C	C	G	A	C	C	C	G	C	G	C	C	C	G
IRIS_313-12300	G	G	C	G	T	G	A	A	A	G	T	T	A	A	A	C	C	C	G	A	T	C	C	G	C	G	C	C	C	G
IRIS_313-8963	G	G	C	G	T	G	A	A	A	G	T	T	A	A	A	C	C	C	G	A	C	C	C	G	C	G	C	C	C	G
IRIS_313-9778	G	G	C	G	T	G	A	A	A	G	T	T	A	A	A	C	C	C	G	A	C	C	C	G	C	G	C	C	C	G
IRIS_313-9935	G	G	C	G	T	G	A	A	A	G	T	T	A	A	A	C	C	C	G	A	C	C	C	G	C	G	C	C	C	G
IRIS_313-11458	G	G	C	G	T	G	A	A	A	G	T	T	A	A	A	C	C	C	G	A	C	C	C	G	C	G	C	C	C	G
IRIS_313-11580	G	G	C	G	T	G	A	A	A	G	T	T	A	A	A	C	C	C	G	A	T	C	C	G	C	G	C	C	C	G
IRIS_313-12015	G	G	C	G	T	G	A	A	A	G	T	T	A	A	A	C	C	C	G	A	T	C	C	G	C	G	C	C	C	G
IRIS_313-10651	G	G	C	G	T	G	A	A	A	G	T	T	A	A	A	C	C	C	G	A	T	C	C	G	C	G	C	C	C	G
IRIS_313-10725	G	G	C	G	T	G	A	A	A	G	T	T	A	A	A	C	C	C	G	A	T	C	C	G	C	G	C	C	C	G
IRIS_313-10716	G	G	C	G	T	G	A	A	A	G	T	T	A	A	A	C	C	C	G	A	C	C	C	G	C	G	C	C	C	G
IRIS_313-10869	G	G	C	G	T	G	A	A	A	G	T	T	A	A	A	C	C	C	G	A	C	C	C	G	C	G	C	C	C	G
IRIS_313-11029	G	G	C	G	T	G	A	A	A	G	T	T	A	A	A	C	C	C	G	A	C	C	C	G	C	G	C	C	C	G
IRIS_313-11116	G	G	C	G	T	G	A	A	A	G	T	T	A	A	A	C	C	C	G	A	C	C	C	G	C	G	C	C	C	G
IRIS_313-11199	G	G	C	G	T	G	A	A	A	G	C	T	A	C	A	C	C	C	G	A	C	C	C	A	C	G	C	C	C	G
IRIS_313-11265	G	G	C	G	T	G	A	A	A	G	T	T	A	A	A	C	C	C	G	A	C	C	C	G	C	G	C	C	C	G
IRIS_313-11413	G	G	C	G	T	G	A	A	A	G	T	T	A	A	A	C	C	C	G	A	C	C	C	G	C	G	C	C	C	G
IRIS_313-9795	G	G	C	G	T	G	A	A	A	G	T	T	A	A	A	C	C	C	G	A	C	C	C	G	C	G	C	C	C	G
IRIS_313-15898	G	G	C	G	T	G	A	A	A	G	T	T	A	A	A	C	C	C	G	A	T	C	C	G	C	G	C	C	C	G
IRIS_313-15900	G	G	C	G	T	G	A	A	A	G	T	T	A	A	A	C	C	C	G	A	T	C	C	G	C	G	C	C	C	G
IRIS_313-9314	G	G	C	G	T	G	A	A	A	G	T	T	A	A	A	C	C	C	G	A	T	C	C	G	C	G	C	C	C	G
IRIS_313-9696	G	G	C	G	T	G	A	A	A	G	T	T	A	A	A	C	C	C	G	A	T	C	C	G	C	G	C	C	C	G
IRIS_313-10290	G	G	C	G	T	G	A	A	A	G	T	T	A	A	A	C	C	C	G	A	T	C	C	G	C	G	C	C	C	G
IRIS_313-8349	G	G	C	G	T	G	A	A	A	G	T	T	A	A	A	C	C	C	G	A	T	C	C	G	C	G	C	C	C	G
IRIS_313-8536	G	G	C	G	T	G	A	A	A	G	T	T	A	A	A	C	C	C	G	A	T	C	C	G	C	G	C	C	C	G
IRIS_313-8895	G	G	C	G	T	G	A	A	A	G	T	T	A	A	C	C	C	C	G	A	C	C	C	G	C	G	C	C	C	G
IRIS_313-8914	G	G	C	G	T	G	A	A	A	G	T	T	A	A	A	C	C	C	G	A	T	C	C	G	C	G	C	C	C	G
IRIS_313-8985	G	G	C	G	T	G	A	A	A	G	T	T	A	A	A	C	C	C	G	A	T	C	C	G	C	G	C	C	C	G
IRIS_313-9066	G	G	C	G	T	G	A	A	A	G	T	T	A	A	A	C	C	C	G	A	T	C	C	G	C	G	C	C	C	G
IRIS_313-9112	G	G	C	G	T	G	A	A	A	G	T	T	A	A	A	C	C	C	G	A	T	C	C	G	C	G	C	C	C	G
IRIS_313-9115	G	G	C	G	T	G	A	A	A	G	T	T	A	A	A	C	C	C	G	A	T	C	C	G	C	G	C	C	C	G
IRIS_313-9184	G	G	C	G	T	G	A	A	A	G	T	T	A	A	A	C	C	C	G	A	T	C	C	G	C	G	C	C	C	G
IRIS_313-9372	G	G	C	G	T	G	A	A	A	G	T	T	A	A	A	C	C	C	G	A	T	C	C	G	C	G	C	C	C	G
IRIS_313-9551	G	G	C	G	T	G	A	A	A	G	T	T	A	A	A	C	C	C	G	A	T	C	C	G	C	G	C	C	C	G
IRIS_313-9566	G	G	C	G	T	G	A	A	A	G	T	T	A	A	A	C	C	C	G	A	T	C	C	G	C	G	C	C	C	G
IRIS_313-9822	G	G	C	G	T	G	A	A	A	G	T	T	A	A	A	C	C	C	G	A	T	C	C	G	C	G	C	C	C	G
IRIS_313-9936	G	G	C	G	T	G	A	A	A	G	T	T	A	A	A	C	C	C	G	A	T	C	C	G	C	G	C	C	C	G
IRIS_313-9940	G	G	C	G	T	G	A	A	A	G	T	T	A	A	A	C	C	C	G	A	T	C	C	G	C	G	C	C	C	G
IRIS_313-9976	G	G	C	G	T	G	A	A	A	G	T	T	A	A	A	C	C	C	G	A	T	C	C	G	C	G	C	C	C	G
IRIS_313-10035	G	G	C	G	T	G	A	A	A	G	T	T	A	A	A	C	C	C	G	A	T	C	C	G	C	G	C	C	C	G
IRIS_313-10147	G	G	C	G	T	G	A	A	A	G	T	T	A	A	A	C	C	C	G	A	T	C	C	G	C	G	C	C	C	G
IRIS_313-10154	G	G	C	G	T	G	A	A	A	G	T	T	A	A	A	C	C	C	G	A	T	C	C	G	C	G	C	C	C	G
IRIS_313-10167	G	G	C	G	T	G	A	A	A	G	T	T	A	A	A	C	C	C	G	A	T	C	C	G	C	G	C	C	C	G
IRIS_313-10314	G	G	C	G	T	G	A	A	A	G	T	T	A	A	A	C	C	C	G	A	T	C	C	G	C	G	C	C	C	G
IRIS_313-10366	G	G	C	G	T	G	A	A	A	G	T	T	A	A	A	C	C	C	G	A	T	C	C	G	C	G	C	C	C	G
IRIS_313-8306	G	G	C	G	T	G	A	A	A	G	T	T	A	A	A	C	C	C	G	A	T	C	C	G	C	G	C	C	C	G
IRIS_313-8606	G	G	C	G	T	G	A	A	A	G	T	T	A	A	A	C	C	C	G	A	T	C	C	G	C	G	C	C	C	G
IRIS_313-9342	G	G	C	G	T	G	A	A	A	G	T	T	A	A	A	C	C	C	G	A	T	C	C	G	C	G	C	C	C	G
IRIS_313-9582	G	G	C	G	T	G	A	A	A	G	T	T	A	A	A	C	C	C	G	A	T	C	C	G	C	G	C	C	C	G
IRIS_313-8681	G	G	C	G	T	G	A	A	A	G	T	T	A	A	A	C	C	C	G	A	T	C	C	G	C	G	C	C	C	G
IRIS_313-8781	G	G	C	G	T	G	A	A	A	G	T	T	A	A	A	C	C	C	G	A	T	C	C	G	C	G	C	C	C	G
IRIS_313-9097	G	G	C	G	T	G	A	A	A	G	T	T	A	A	A	C	C	C	G	A	T	C	C	G	C	G	C	C	C	G
IRIS_313-9402	G	G	C	G	T	G	A	A	A	G	T	T	A	A	A	C	C	C	G	A	T	C	C	G	C	G	C	C	C	G
IRIS_313-9429	G	G	C	G	T	G	A	A	A	G	T	T	A	A	A	C	C	C	G	A	C	C	C	G	C	G	C	C	C	G
IRIS_313-10220	G	G	C	G	T	G	A	A	A	G	T	T	A	A	A	C	C	C	G	A	T	C	C	G	C	G	C	C	C	G
IRIS_313-10257	G	G	C	G	T	G	A	A	A	G	T	T	A	A	A	C	C	C	G	A	T	C	C	G	C	G	C	C	C	G
IRIS_313-10268	G	G	C	G	T	G	A	A	A	G	T	T	A	A	A	C	C	C	G	A	T	C	C	G	C	G	C	C	C	G
IRIS_313-10340	G	G	C	G	T	G	A	A	A	G	T	T	A	A	A	C	C	C	G	A	T	C	C	G	C	G	C	C	C	G
IRIS_313-10077	G	G	C	G	T	G	A	A	A	G	T	T	A	A	A	C	C	C	G	A	T	C	C	G	C	G	C	C	C	G
IRIS_313-8192	G	G	C	G	T	G	A	A	A	G	T	T	A	A	A	C	C	C	G	A	T	C	C	G	C	G	C	C	C	G
IRIS_313-7688	G	G	C	G	T	G	A	A	A	G	T	T	A	A	A	C	C	C	G	A	T	C	C	G	C	G	C	C	C	G
IRIS_313-7911	G	G	C	G	T	G	A	A	A	G	T	T	A	A	A	C	C	C	G	A	T	C	C	G	C	G	C	C	C	G
IRIS_313-7795	G	G	C	G	T	G	A	A	A	G	T	T	A	A	A	C	C	C	G	A	T	C	C	G	C	G	C	C	C	G
IRIS_313-11438	G	G	C	G	T	G	A	A	A	G	T	T	A	A	A	C	C	C	G	A	T	C	C	G	C	G	C	C	C	G
IRIS_313-11512	G	G	C	G	T	G	A	A	A	G	T	T	A	A	A	C	C	C	G	A	T	C	C	G	C	G	C	C	C	G
IRIS_313-11547	G	G	C	G	T	G	A	A	A	G	T	T	A	A	A	C	C	C	G	A	T	C	C	G	C	G	C	C	C	G
IRIS_313-11517	G	G	C	G	T	G	A	A	A	G	T	T	A	A	A	C	C	C	G	A	T	C	C	G	C	G	C	C	C	G
IRIS_313-11573	G	G	C	G	T	G	A	A	A	G	T	T	A	A	A	C	C	C	G	A	T	C	C	G	C	G	C	C	C	G
IRIS_313-11577	G	G	C	G	T	G	A	A	A	G	T	T	A	A	A	C	C	C	G	A	T	C	C	G	C	G	C	C	C	G
IRIS_313-11591	G	G	C	G	T	G	A	A	A	G	T	T	A	A	A	C	C	C	G	A	T	C	C	G	C	G	C	C	C	G
IRIS_313-11639	G	G	C	G	T	G	A	A	A	G	T	T	A	A	A	C	C	C	G	A	T	C	C	G	C	G	C	C	C	G
IRIS_313-11656	G	G	C	G	T	G	A	A	A	G	T	T	A	A	A	C	C	C	G	A	T	C	C	G	C	G	C	C	C	G
IRIS_313-11668	G	G	C	G	T	G	A	A	A	G	T	T	A	A	A	C	C	C	G	A	T	C	C	G	C	G	C	C	C	G
IRIS_313-11684	G	G	C	G	T	G	A	A	A	G	T	T	A	A	A	C	C	C	G	A	T	C	C	G	C	G	C	C	C	G
IRIS_313-11687	G	G	C	G	T	G	A	A	A	G	T	T	A	A	A	C	C	C	G	A	T	C	C	G	C	G	C	C	C	G
IRIS_313-11708	G	G	C	G	T	G	A	A	A	G	T	T	A	A	A	C	C	C	G	A	T	C	C	G	C	G	C	C	C	G
IRIS_313-11716	G	G	C	G	T	G	A	A	A	G	T	T	A	A	A	C	C	C	G	A	T	C	C	G	C	G	C	C	C	G
IRIS_313-11722	G	G	C	G	T	G	A	A	A	G	T	T	A	A	A	C	C	C	G	A	T	C	C	G	C	G	C	C	C	G
IRIS_313-11727	G	G	C	G	T	G	A	A	A	G	T	T	A	A	A	C	C	C	G	A	T	C	C	G	C	G	C	C	C	G
IRIS_313-11734	G	G	C	G	T	G	A	A	A	G	T	T	A	A	A	C	C	C	G	A	T	C	C	G	C	G	C	C	C	G
IRIS_313-11735	G	G	C	G	T	G	A	A	A	G	T	T	A	A	A	C	C	C	G	A	T	C	C	G	C	G	C	C	C	G
IRIS_313-11763	G	G	C	G	T	G	A	A	A	G	T	T	A	A	A	C	C	C	G	A	T	C	C	G	C	G	C	C	C	G
IRIS_313-11706	G	G	C	G	T	G	A	A	A	G	T	T	A	A	A	C	C	C	G	A	T	C	C	G	C	G	C	C	C	G
IRIS_313-11783	G	G	C	G	T	G	A	A	A	G	T	T	A	A	A	C	C	C	G	A	T	C	C	G	C	G	C	C	C	G
IRIS_313-11806	G	G	C	G	T	G	A	A	A	G	T	T	A	A	A	C	C	C	G	A	T	C	C	G	C	G	C	C	C	G
IRIS_313-11830	G	G	C	G	T	G	A	A	A	G	T	T	A	A	A	C	C	C	G	A	T	C	C	G	C	G	C	C	C	G
IRIS_313-11844	G	G	C	G	T	G	A	A	A	G	T	T	A	A	A	C	C	C	G	A	T	C	C	G	C	G	C	C	C	G
IRIS_313-11852	G	G	C	G	T	G	A	A	A	G	T	T	A	A	A	C	C	C	G	A	T	C	C	G	C	G	C	C	C	G
IRIS_313-11853	G	G	C	G	T	G	A	A	A	G	T	T	A	A	A	C	C	C	G	A	T	C	C	G	C	G	C	C	C	G
IRIS_313-11855	G	G	C	G	T	G	A	A	A	G	T	T	A	A	A	C	C	C	G	A	T	C	C	G	C	G	C	C	C	G
IRIS_313-11859	G	G	C	G	T	G	A	A	A	G	T	T	A	A	A	C	C	C	G	A	T	C	C	G	C	G	C	C	C	G
IRIS_313-11866	G	G	C	G	T	G	A	A	A	G	T	T	A	A	A	C	C	C	G	A	T	C	C	G	C	G	C	C	C	G
IRIS_313-11868	G	G	C	G	T	G	A	A	A	G	T	T	A	A	A	C	C	C	G	A	C	C	C	G	C	G	C	C	C	G
IRIS_313-11877	G	G	C	G	T	G	A	A	A	G	T	T	A	A	A	C	C	C	G	A	T	C	C	G	C	G	C	C	C	G
IRIS_313-11910	G	G	C	G	T	G	A	A	A	G	T	T	A	A	A	C	C	C	G	A	T	C	C	G	C	G	C	C	C	G
IRIS_313-11912	G	G	C	G	T	G	A	A	A	G	T	T	A	A	A	C	C	C	G	A	T	C	C	G	C	G	C	C	C	G
IRIS_313-11914	G	G	C	G	T	G	A	A	A	G	T	T	A	A	A	C	C	C	G	A	T	C	C	G	C	G	C	C	C	G
IRIS_313-11917	G	G	C	G	T	G	A	A	A	G	T	T	A	A	A	C	C	C	G	A	C	C	C	G	C	G	C	C	C	G
IRIS_313-11939	G	G	C	G	T	G	A	A	A	G	T	T	A	A	A	C	C	C	G	A	T	C	C	G	C	G	C	C	C	G
IRIS_313-11941	G	G	C	G	T	G	A	A	A	G	T	T	A	A	A	C	C	C	G	A	T	C	C	G	C	G	C	C	C	G
IRIS_313-11943	G	G	C	G	T	G	A	A	A	G	T	T	A	A	A	C	C	C	G	A	T	C	C	G	C	G	C	C	C	G
IRIS_313-11950	G	G	C	G	T	G	A	A	A	G	T	T	A	A	A	C	C	C	G	A	T	C	C	G	C	G	C	C	C	G
IRIS_313-11951	G	G	C	G	T	G	A	A	A	G	T	T	A	A	A	C	C	C	G	A	T	C	C	G	C	G	C	C	C	G
IRIS_313-11958	G	G	C	G	T	G	A	A	A	G	T	T	A	A	A	C	C	C	G	A	T	C	C	G	C	G	C	C	C	G
IRIS_313-11959	G	G	C	G	T	G	A	A	A	G	T	T	A	A	A	C	C	C	G	A	T	C	C	G	C	G	C	C	C	G
IRIS_313-11965	G	G	C	G	T	G	A	A	A	G	T	T	A	A	A	C	C	C	G	A	T	C	C	G	C	G	C	C	C	G
IRIS_313-11968	G	G	C	G	T	G	A	A	A	G	T	T	A	A	A	C	C	C	G	A	T	C	C	G	C	G	C	C	C	G
IRIS_313-11974	G	G	C	G	T	G	A	A	A	G	T	T	A	A	A	C	C	C	G	A	T	C	C	G	C	G	C	C	C	G
IRIS_313-11989	G	G	C	G	T	G	A	A	A	G	T	T	A	A	A	C	C	C	G	A	T	C	C	G	C	G	C	C	C	G
IRIS_313-11991	G	G	C	G	T	G	A	A	A	G	T	T	A	A	A	C	C	C	G	A	T	C	C	G	C	G	C	C	C	G
IRIS_313-11999	G	G	C	G	T	G	A	A	A	G	T	T	A	A	A	C	C	C	G	A	T	C	C	G	C	G	C	C	C	G
IRIS_313-12010	G	G	C	G	T	G	A	A	A	G	T	T	A	A	A	C	C	C	G	A	T	C	C	G	C	G	C	C	C	G
IRIS_313-11983	G	G	C	G	T	G	A	A	A	G	T	T	A	A	A	C	C	C	G	A	T	C	C	G	C	G	C	C	C	G
IRIS_313-12030	G	G	C	G	T	G	A	A	A	G	T	T	A	A	A	C	C	C	G	A	T	C	C	G	C	G	C	C	C	G
IRIS_313-12037	G	G	C	G	T	G	A	A	A	G	T	T	A	A	A	C	C	C	G	A	T	C	C	G	C	G	C	C	C	G
IRIS_313-12057	G	G	C	G	T	G	A	A	A	G	T	T	A	A	A	C	C	C	G	A	T	C	C	G	C	G	C	C	C	G
IRIS_313-12078	G	G	C	G	T	G	A	A	A	G	T	T	A	A	A	C	C	C	G	A	T	C	C	G	C	G	C	C	C	G
IRIS_313-12288	G	G	C	G	T	G	A	A	A	G	T	T	A	A	A	C	C	C	G	A	T	C	C	G	C	G	C	C	C	G
IRIS_313-12292	G	G	C	G	T	G	A	A	A	G	T	T	A	A	A	C	C	C	G	A	T	C	C	G	C	G	C	C	C	G
IRIS_313-10509	G	G	C	G	T	G	A	A	A	G	T	T	A	A	A	C	C	C	G	A	T	C	C	G	C	G	C	C	C	G
IRIS_313-10515	G	G	C	G	T	G	A	A	A	G	T	T	A	A	A	C	C	C	G	A	T	C	C	G	C	G	C	C	C	G
IRIS_313-10554	G	G	C	G	T	G	A	A	A	G	T	T	A	A	A	C	C	C	G	A	T	C	C	G	C	G	C	C	C	G
IRIS_313-10561	G	G	C	G	T	G	A	A	A	G	T	T	A	A	A	C	C	C	G	A	T	C	C	G	C	G	C	C	C	G
IRIS_313-10525	G	G	C	G	T	G	A	A	A	G	T	T	A	A	A	C	C	C	G	A	T	C	C	G	C	G	C	C	C	G
IRIS_313-10652	G	G	C	G	T	G	A	A	A	G	T	T	A	A	A	C	C	C	G	A	T	C	C	G	C	G	C	C	C	G
IRIS_313-10698	G	G	C	G	T	G	A	A	A	G	T	T	A	A	A	C	C	C	G	A	T	C	C	G	C	G	C	C	C	G
IRIS_313-10706	G	G	C	G	T	G	A	A	A	G	T	T	A	A	A	C	C	C	G	A	T	C	C	G	C	G	C	C	C	G
IRIS_313-10707	G	G	C	G	T	G	A	A	A	G	T	T	A	A	A	C	C	C	G	A	T	C	C	G	C	G	C	C	C	G
IRIS_313-10726	G	G	C	G	T	G	A	A	A	G	T	T	A	A	A	C	C	C	G	A	T	C	C	G	C	G	C	C	C	G
IRIS_313-10742	G	G	C	G	T	G	A	A	A	G	T	T	A	A	A	C	C	C	G	A	T	C	C	G	C	G	C	C	C	G
IRIS_313-10754	G	G	C	G	T	G	A	A	A	G	T	T	A	A	A	C	C	C	G	A	T	C	C	G	C	G	C	C	C	G
IRIS_313-10797	G	G	C	G	T	G	A	A	A	G	T	T	A	A	A	C	C	C	G	A	T	C	C	G	C	G	C	C	C	G
IRIS_313-10812	G	G	C	G	T	G	A	A	A	G	T	T	A	A	A	C	C	C	G	A	T	C	C	G	C	G	C	C	C	G
IRIS_313-10818	G	G	C	G	T	G	A	A	A	G	T	T	A	A	A	C	C	C	G	A	T	C	C	G	C	G	C	C	C	G
IRIS_313-10822	G	G	C	G	T	G	A	A	A	G	T	T	A	A	A	C	C	C	G	A	T	C	C	G	C	G	C	C	C	G
IRIS_313-10804	G	G	C	G	T	G	A	A	A	G	T	T	A	A	A	C	C	C	G	A	T	C	C	G	C	G	C	C	C	G
IRIS_313-10807	G	G	C	G	T	G	A	A	A	G	T	T	A	A	A	C	C	C	G	A	T	C	C	G	C	G	C	C	C	G
IRIS_313-10913	G	G	C	G	T	G	A	A	A	G	T	T	A	A	A	C	C	C	G	A	T	C	C	G	C	G	C	C	C	G
IRIS_313-10943	G	G	C	G	T	G	A	A	A	G	T	T	A	A	A	C	C	C	G	A	T	C	C	G	C	G	C	C	C	G
IRIS_313-10951	G	G	C	G	T	G	A	A	A	G	T	T	A	A	A	C	C	C	G	A	T	C	C	G	C	G	C	C	C	G
IRIS_313-10961	G	G	C	G	T	G	A	A	A	G	T	T	A	A	A	C	C	C	G	A	T	C	C	G	C	G	C	C	C	G
IRIS_313-10970	G	G	C	G	T	G	A	A	A	G	T	T	A	A	A	C	C	C	G	A	T	C	C	G	C	G	C	C	C	G
IRIS_313-11000	G	G	C	G	T	G	A	A	A	G	T	T	A	A	A	C	C	C	G	A	T	C	C	G	C	G	C	C	C	G
IRIS_313-11043	G	G	C	G	T	G	A	A	A	G	T	T	A	A	A	C	C	C	G	A	T	C	C	G	C	G	C	C	C	G
IRIS_313-11047	G	G	C	G	T	G	A	A	A	G	T	T	A	A	A	C	C	C	G	A	C	C	C	G	C	G	C	C	C	G
IRIS_313-10995	G	G	C	G	T	G	A	A	A	G	T	T	A	A	A	C	C	C	G	A	T	C	C	G	C	G	C	C	C	G
IRIS_313-11076	G	G	C	G	T	G	A	A	A	G	T	T	A	A	A	C	C	C	G	A	T	C	C	G	C	G	C	C	C	G
IRIS_313-11089	G	G	C	G	T	G	A	A	A	G	T	T	A	A	A	C	C	C	G	A	T	C	C	G	C	G	C	C	C	G
IRIS_313-11097	G	G	C	G	T	G	A	A	A	G	T	T	A	A	A	C	C	C	G	A	T	C	C	G	C	G	C	C	C	G
IRIS_313-11151	G	G	C	G	T	G	A	A	A	G	T	T	A	A	A	C	C	C	G	A	T	C	C	G	C	G	C	C	C	G
IRIS_313-11162	G	G	C	G	T	G	A	A	A	G	T	T	A	A	A	C	C	C	G	A	T	C	C	G	C	G	C	C	C	G
IRIS_313-11214	G	G	C	G	T	G	A	A	A	G	T	T	A	A	A	C	C	C	G	A	C	C	C	G	C	G	C	C	C	G
IRIS_313-11221	G	G	C	G	T	G	A	A	A	G	T	T	A	A	A	C	C	C	G	A	T	C	C	G	C	G	C	C	C	G
IRIS_313-11235	G	G	C	G	T	G	A	A	A	G	T	T	A	A	A	C	C	C	G	A	T	C	C	G	C	G	C	C	C	G
IRIS_313-11292	G	G	C	G	T	G	A	A	A	G	T	T	A	A	A	C	C	C	G	A	T	C	C	G	C	G	C	C	C	G
IRIS_313-11316	G	G	C	G	T	G	A	A	A	G	T	T	A	A	A	C	C	C	G	A	T	C	C	G	C	G	C	C	C	G
IRIS_313-11320	G	G	C	G	T	G	A	A	A	G	T	T	A	A	A	C	C	C	G	A	T	C	C	G	C	G	C	C	C	G
IRIS_313-11325	G	G	C	G	T	G	A	A	A	G	T	T	A	A	A	C	C	C	G	A	T	C	C	G	C	G	C	C	C	G
IRIS_313-11273	G	G	C	G	T	G	A	A	A	G	T	T	A	A	A	C	C	C	G	A	T	C	C	G	C	G	C	C	C	G
IRIS_313-11357	G	G	C	G	T	G	A	A	A	G	T	T	A	A	A	C	C	C	G	A	T	C	C	G	C	G	C	C	C	G
IRIS_313-11364	G	G	C	G	T	G	A	A	A	G	T	T	A	A	A	C	C	C	G	A	C	C	C	G	C	G	C	C	C	G
IRIS_313-11365	G	G	C	G	T	G	A	A	A	G	T	T	A	A	A	C	C	C	G	A	T	C	C	G	C	G	C	C	C	G
IRIS_313-11377	G	G	C	G	T	G	A	A	A	G	T	T	A	A	A	C	C	C	G	A	T	C	C	G	C	G	C	C	C	G
IRIS_313-11382	G	G	C	G	T	G	A	A	A	G	T	T	A	A	A	C	C	C	G	A	T	C	C	G	C	G	C	C	C	G
IRIS_313-11385	G	G	C	G	T	G	A	A	A	G	T	T	A	A	A	C	C	C	G	A	T	C	C	G	C	G	C	C	C	G
IRIS_313-11421	G	G	C	G	T	G	A	A	A	G	T	T	A	A	A	C	C	C	G	A	C	C	C	G	C	G	C	C	C	G
B010	G	G	C	G	T	G	A	A	A	G	T	T	A	A	A	C	C	C	G	A	T	C	C	G	C	G	C	C	C	G
B024	G	G	C	G	T	G	A	A	A	G	T	T	A	A	A	C	C	C	G	A	T	C	C	G	C	G	C	C	C	G
B061	G	G	C	G	T	G	A	A	A	G	T	T	A	A	A	C	C	C	G	A	T	C	C	G	C	G	C	C	C	G
B074	G	G	C	G	T	G	A	A	A	G	T	T	A	A	A	C	C	C	G	A	T	C	C	G	C	G	C	C	C	G
B079	G	G	C	G	T	G	A	A	A	G	T	T	A	A	A	C	C	C	G	A	T	C	C	G	C	G	C	C	C	G
B150	G	G	C	G	T	G	A	A	A	G	T	T	A	A	A	C	C	C	G	A	T	C	C	G	C	G	C	C	C	G
B222	G	G	C	G	T	G	A	A	A	G	T	T	A	A	A	C	C	C	G	A	T	C	C	G	C	G	C	C	C	G
B249	G	G	C	G	T	G	A	A	A	G	T	T	A	A	A	C	C	C	G	A	T	C	C	G	C	G	C	C	C	G
B252	G	G	C	G	T	G	A	A	A	G	T	T	A	A	A	C	C	C	G	A	T	C	C	G	C	G	C	C	C	G
B254	G	G	C	G	T	G	A	A	A	G	T	T	A	A	A	C	C	C	G	A	T	C	C	G	C	G	C	C	C	G
B261	G	G	C	G	T	G	A	A	A	G	T	T	A	A	A	C	C	C	G	A	T	C	C	G	C	G	C	C	C	G
CX133	G	G	C	G	T	G	A	A	A	G	T	T	A	A	A	C	C	C	G	A	T	C	C	G	C	G	C	C	C	G
CX147	G	G	C	G	T	G	A	A	A	G	T	T	A	A	A	C	C	C	G	A	T	C	C	G	C	G	C	C	C	G
CX148	G	G	C	G	T	G	A	A	A	G	T	T	A	A	A	C	C	C	G	A	T	C	C	G	C	G	C	C	C	G
CX162	G	G	C	G	T	G	A	A	A	G	T	T	A	A	A	C	C	C	G	A	T	C	C	G	C	G	C	C	C	G
CX240	G	G	C	G	T	G	A	A	A	G	T	T	A	A	A	C	C	C	G	A	T	C	C	G	C	G	C	C	C	G
CX3	G	G	C	G	T	G	A	A	A	G	T	T	A	A	A	C	C	C	G	A	T	C	C	G	C	G	C	C	C	G
CX85	G	G	C	G	T	G	A	A	A	G	T	T	A	A	A	C	C	C	G	A	T	C	C	G	C	G	C	C	C	G
CX87	G	G	C	G	T	G	A	A	A	G	T	T	A	A	A	C	C	C	G	A	T	C	C	G	C	G	C	C	C	G
CX97	G	G	C	G	T	G	A	A	A	G	T	T	A	A	A	C	C	C	G	A	T	C	C	G	C	G	C	C	C	G
IRIS_313-10397	G	G	C	G	T	G	A	A	A	G	T	T	A	A	A	C	C	C	G	A	T	C	C	G	C	G	C	C	C	G
IRIS_313-8485	G	G	C	G	T	G	A	A	A	G	T	T	A	A	A	C	C	C	G	A	T	C	C	G	C	G	C	C	C	G
IRIS_313-9966	G	G	C	G	T	G	A	A	A	G	T	T	A	A	A	C	C	C	G	A	T	C	C	G	C	G	C	C	C	G
IRIS_313-10402	G	G	C	G	T	G	A	A	A	G	T	T	A	A	A	C	C	C	G	A	T	C	C	G	C	G	C	C	C	G
IRIS_313-11556	G	G	C	G	T	G	A	A	A	G	T	T	A	A	A	C	C	C	G	A	T	C	C	G	C	G	C	C	C	G
IRIS_313-11764	G	G	C	G	T	G	A	A	A	G	T	T	A	A	A	C	C	C	G	A	T	C	C	G	C	G	C	C	C	G
IRIS_313-11940	G	G	C	G	T	G	A	A	A	G	T	T	A	A	A	C	C	C	G	A	T	C	C	G	C	G	C	C	C	G
IRIS_313-12009	G	G	C	G	T	G	A	A	A	G	T	T	A	A	A	C	C	C	G	A	T	C	C	G	C	G	C	C	C	G
IRIS_313-12220	G	G	C	G	T	G	A	A	A	G	T	T	A	A	A	C	C	C	G	A	T	C	C	G	C	G	C	C	C	G
IRIS_313-10503	G	G	C	G	T	G	A	A	A	G	T	T	A	A	A	C	C	C	G	A	T	C	C	G	C	G	C	C	C	G
IRIS_313-10942	G	G	C	G	T	G	A	A	A	G	T	T	A	A	A	C	C	C	G	A	T	C	C	G	C	G	C	C	C	G
IRIS_313-11208	G	G	C	G	T	G	A	A	A	G	T	T	A	A	A	C	C	C	G	A	T	C	C	G	C	G	C	C	C	G
IRIS_313-11237	G	G	C	G	T	G	A	A	A	G	T	T	A	A	A	C	C	C	G	A	T	C	C	G	C	G	C	C	C	G
IRIS_313-11389	G	G	C	G	T	G	A	A	A	G	T	T	A	A	A	C	C	C	G	A	T	C	C	G	C	G	C	C	C	G
CX107	G	G	C	G	T	G	A	A	A	G	T	T	A	A	A	C	C	C	G	A	T	C	C	G	C	G	C	C	C	G
CX304	G	G	C	G	T	G	A	A	A	G	T	T	A	A	A	C	C	C	G	A	T	C	C	G	C	G	C	C	C	G
CX76	G	G	C	G	T	G	A	A	A	G	T	T	A	A	A	C	C	C	G	A	T	C	C	G	C	G	C	C	C	G
IRIS_313-15897	G	G	C	G	T	G	A	A	A	G	T	T	A	A	A	C	C	C	G	A	C	C	C	G	C	G	C	C	C	G
IRIS_313-10030	G	G	C	G	T	G	A	A	A	G	T	T	A	A	A	C	C	C	G	A	C	C	C	G	C	G	C	C	C	G
IRIS_313-9861	G	G	C	G	T	G	A	A	A	G	T	T	A	A	A	C	C	C	G	A	C	C	C	G	C	G	C	C	C	G
IRIS_313-8846	G	G	C	G	T	G	A	A	A	G	T	T	A	A	A	C	C	C	G	A	T	C	C	G	C	G	C	C	C	G
IRIS_313-8957	G	G	C	G	T	G	A	A	A	G	T	T	A	A	A	C	C	C	G	A	T	C	C	G	C	G	C	C	C	G
IRIS_313-9017	G	G	C	G	T	G	A	A	A	G	T	T	A	A	A	C	C	C	G	A	T	C	C	G	C	G	C	C	C	G
IRIS_313-9637	G	G	C	G	T	G	A	A	A	G	T	T	A	A	A	C	C	C	G	A	T	C	C	G	C	G	C	C	C	G
IRIS_313-9867	G	G	C	G	T	G	A	A	A	G	T	T	A	A	A	C	C	C	G	A	T	C	C	G	C	G	C	C	C	G
IRIS_313-10161	G	G	C	G	T	G	A	A	A	G	T	T	A	A	A	C	C	C	G	A	T	C	C	G	C	G	C	C	C	G
IRIS_313-10170	G	G	C	G	T	G	A	A	A	G	T	T	A	A	A	C	C	C	G	A	T	C	C	G	C	G	C	C	C	G
IRIS_313-10235	G	G	C	G	T	G	A	A	A	G	T	T	A	A	A	C	C	C	G	A	C	C	C	G	C	G	C	C	C	G
IRIS_313-8608	G	G	C	G	T	G	A	A	A	G	T	T	A	A	A	C	C	C	G	A	T	C	C	G	C	G	C	C	C	G
IRIS_313-8727	G	G	C	G	T	G	A	A	A	G	T	T	A	A	A	C	C	C	G	A	C	C	C	G	C	G	C	C	C	G
IRIS_313-8733	G	G	C	G	T	G	A	A	A	G	T	T	A	A	A	C	C	C	G	A	C	C	C	G	C	G	C	C	C	G
IRIS_313-8739	G	G	C	G	T	G	A	A	A	G	T	T	A	A	A	C	C	C	G	A	C	C	C	G	C	G	C	C	C	G
IRIS_313-7799	G	G	C	G	T	G	A	A	A	G	T	T	A	A	A	C	C	C	G	A	C	C	C	G	C	G	C	C	C	G
IRIS_313-7651	G	G	C	G	T	G	A	A	A	G	T	T	A	A	A	C	C	C	G	A	C	C	C	G	C	G	C	C	C	G
IRIS_313-11510	G	G	C	G	T	G	A	A	A	G	T	T	A	A	A	C	C	C	G	A	C	C	C	G	C	G	C	C	C	G
IRIS_313-11568	G	G	C	G	T	G	A	A	A	G	T	T	A	A	A	C	C	C	G	A	C	C	C	G	C	G	C	C	C	G
IRIS_313-11576	G	G	C	G	T	G	A	A	A	G	T	T	A	A	A	C	C	C	G	A	T	C	C	G	C	G	C	C	C	G
IRIS_313-11621	G	G	C	G	T	G	A	A	A	G	T	T	A	A	A	C	C	C	G	A	T	C	C	G	C	G	C	C	C	G
IRIS_313-11645	G	G	C	G	T	G	A	A	A	G	T	T	A	A	A	C	C	C	G	A	C	C	C	G	C	G	C	C	C	G
IRIS_313-11857	G	G	C	G	T	G	A	A	A	G	T	T	A	A	A	C	C	C	G	A	T	C	C	G	C	G	C	C	C	G
IRIS_313-11867	G	G	C	G	T	G	A	A	A	G	T	T	A	A	A	C	C	C	G	A	C	C	C	G	C	G	C	C	C	G
IRIS_313-11925	G	G	C	G	T	G	A	A	A	G	T	T	A	A	A	C	C	C	G	A	T	C	C	G	C	G	C	C	C	G
IRIS_313-11893	G	G	C	G	T	G	A	A	A	G	T	T	A	A	A	C	C	C	G	A	T	C	C	G	C	G	C	C	C	G
IRIS_313-12007	G	G	C	G	T	G	A	A	A	G	T	T	A	A	A	C	C	C	G	A	C	C	C	G	C	G	C	C	C	G
IRIS_313-12118	G	G	C	G	T	G	A	A	A	G	T	T	A	A	A	C	C	C	G	A	C	C	C	G	C	G	C	C	C	G
IRIS_313-12135	G	G	C	G	T	G	A	A	A	G	T	T	A	A	A	C	C	C	G	A	T	C	C	G	C	G	C	C	C	G
IRIS_313-12286	G	G	C	G	T	G	A	A	A	G	T	T	A	A	A	C	C	C	G	A	C	C	C	G	C	G	C	C	C	G
IRIS_313-10449	G	G	C	G	T	G	A	A	A	G	T	T	A	A	A	C	C	C	G	A	T	C	C	G	C	G	C	C	C	G
IRIS_313-10476	G	G	C	G	T	G	A	A	A	G	T	T	A	A	A	C	C	C	G	A	C	C	C	G	C	G	C	C	C	G
IRIS_313-10502	G	G	C	G	T	G	A	A	A	G	T	T	A	A	A	C	C	C	G	A	C	C	C	G	C	G	C	C	C	G
IRIS_313-10544	G	G	C	G	T	G	A	A	A	G	T	T	A	A	A	C	C	C	G	A	C	C	C	G	C	G	C	C	C	G
IRIS_313-10699	G	G	C	G	T	G	A	A	A	G	T	T	A	A	A	C	C	C	G	A	T	C	C	G	C	G	C	C	C	G
IRIS_313-10701	G	G	C	G	T	G	A	A	A	G	T	T	A	A	A	C	C	C	G	A	T	C	C	G	C	G	C	C	C	G
IRIS_313-10813	G	G	C	G	T	G	A	A	A	G	T	T	A	A	A	C	C	C	G	A	T	C	C	G	C	G	C	C	C	G
IRIS_313-10911	G	G	C	G	T	G	A	A	A	G	T	T	A	A	A	C	C	C	G	A	T	C	C	G	C	G	C	C	C	G
IRIS_313-10912	G	G	C	G	T	G	A	A	A	G	T	T	A	A	A	C	C	C	G	A	C	C	C	G	C	G	C	C	C	G
IRIS_313-10947	G	G	C	G	T	G	A	A	A	G	T	T	A	A	A	C	C	C	G	A	T	C	C	G	C	G	C	C	C	G
IRIS_313-10975	G	G	C	G	T	G	A	A	A	G	T	T	A	A	A	C	C	C	G	A	C	C	C	G	C	G	C	C	C	G
IRIS_313-11140	G	G	C	G	T	G	A	A	A	G	T	T	A	A	A	C	C	C	G	A	T	C	C	G	C	G	C	C	C	G
IRIS_313-11147	G	G	C	G	T	G	A	A	A	G	T	T	A	A	A	C	C	C	G	A	T	C	C	G	C	G	C	C	C	G
IRIS_313-11200	G	G	C	G	T	G	A	A	A	G	T	T	A	A	A	C	C	C	G	A	T	C	C	G	C	G	C	C	C	G
IRIS_313-11206	G	G	C	G	T	G	A	A	A	G	T	T	A	A	A	C	C	C	G	A	T	C	C	G	C	G	C	C	C	G
IRIS_313-11179	G	G	C	G	T	G	A	A	A	G	T	T	A	A	A	C	C	C	G	A	T	C	C	G	C	G	C	C	C	G
IRIS_313-11252	G	G	C	G	T	G	A	A	A	G	T	T	A	A	A	C	C	C	G	A	C	C	C	G	C	G	C	C	C	G
IRIS_313-11282	G	G	C	G	T	G	A	A	A	G	T	T	A	A	A	C	C	C	G	A	C	C	C	G	C	G	C	C	C	G
IRIS_313-11409	G	G	C	G	T	G	A	A	A	G	T	T	A	A	A	C	C	C	G	A	C	C	C	G	C	G	C	C	C	G
B058	G	G	C	G	T	G	A	A	A	G	T	T	A	A	A	C	C	C	G	A	T	C	C	G	C	G	C	C	C	G
B127	G	G	C	G	T	G	A	A	A	G	T	T	A	A	A	C	C	C	G	A	T	C	C	G	C	G	C	C	C	G
B197	G	G	C	G	T	G	A	A	A	G	T	T	A	A	A	C	C	C	G	A	T	C	C	G	C	G	C	C	C	G
B224	G	G	C	G	T	G	A	A	A	G	T	T	A	A	A	C	C	C	G	A	T	C	C	G	C	G	C	C	C	G
B229	G	G	C	G	T	G	A	A	A	G	T	T	A	A	A	C	C	C	G	A	T	C	C	G	C	G	C	C	C	G
CX123	G	G	C	G	T	G	A	A	A	G	T	T	A	A	A	C	C	C	G	A	T	C	C	G	C	G	C	C	C	G
CX26	G	G	C	G	T	G	A	A	A	G	T	T	A	A	A	C	C	C	G	A	T	C	C	G	C	G	C	C	C	G
CX346	G	G	C	G	T	G	A	A	A	G	T	T	A	A	A	C	C	C	G	A	T	C	C	G	C	G	C	C	C	G
CX35	G	G	C	G	T	G	A	A	A	G	T	T	A	A	A	C	C	C	G	A	T	C	C	G	C	G	C	C	C	G
CX80	G	G	C	G	T	G	A	A	A	G	T	T	A	A	A	C	C	C	G	A	C	C	C	G	C	G	C	C	C	G
CX98	G	G	C	G	T	G	A	A	A	G	T	T	A	A	A	C	C	C	G	A	C	C	C	G	C	G	C	C	C	G
IRIS_313-9209	G	G	C	G	T	G	A	A	A	G	T	T	A	A	A	C	C	C	G	A	T	C	C	G	C	G	C	C	C	G
IRIS_313-10748	G	G	C	G	T	G	A	A	A	G	T	T	A	A	A	C	C	C	G	A	C	C	C	G	C	G	C	C	C	G
IRIS_313-10751	G	G	C	G	T	G	A	A	A	G	T	T	A	A	A	C	C	C	G	A	C	C	C	G	C	G	C	C	C	G
IRIS_313-10905	G	G	C	G	T	G	A	A	A	G	T	T	A	A	A	C	C	C	G	A	T	C	C	G	C	G	C	C	C	G
IRIS_313-11271	G	G	C	G	T	G	A	A	A	G	T	T	A	A	A	C	C	C	G	A	C	C	C	G	C	G	C	C	C	G
IRIS_313-9626	G	G	C	G	T	G	A	A	A	G	T	T	A	A	A	C	C	C	G	A	C	C	C	G	C	G	C	C	C	G
IRIS_313-9661	G	G	C	G	T	G	A	A	A	G	T	T	A	A	A	C	C	C	G	A	C	C	C	G	C	G	C	C	C	G
IRIS_313-9492	G	G	C	G	T	G	A	A	A	G	T	T	A	A	A	C	C	C	G	A	C	T	C	G	C	G	C	C	C	G
IRIS_313-8986	G	G	C	G	T	G	A	A	A	G	T	T	A	A	A	C	C	C	G	A	C	C	C	G	C	G	C	C	C	G
IRIS_313-9210	G	G	C	G	T	G	A	A	A	G	T	T	A	A	A	C	C	C	G	A	T	C	C	G	C	G	C	C	C	G
IRIS_313-9557	G	G	C	G	T	G	A	A	A	G	T	T	A	A	A	C	C	C	G	A	C	C	C	G	C	G	C	C	C	G
IRIS_313-10050	G	G	C	G	T	G	A	A	A	G	T	T	A	A	A	C	C	C	G	A	C	C	C	G	C	G	C	C	C	G
IRIS_313-9156	G	G	C	G	T	G	A	A	A	G	T	T	A	A	A	C	C	C	G	A	C	T	C	G	C	G	C	C	C	G
IRIS_313-8683	G	G	C	G	T	G	A	A	A	G	T	T	A	A	A	C	C	C	G	A	C	C	C	G	C	G	C	C	C	G
IRIS_313-8702	G	G	C	G	T	G	A	A	A	G	T	T	A	A	A	C	C	C	G	A	T	C	C	G	C	G	C	C	C	G
IRIS_313-11434	G	G	C	G	T	G	A	A	A	G	T	T	A	A	A	C	C	C	G	A	C	C	C	G	C	G	C	C	C	G
IRIS_313-11506	G	G	C	G	T	G	A	A	A	G	T	T	A	A	A	C	C	C	G	A	C	T	C	G	C	G	C	C	C	G
IRIS_313-11641	G	G	C	G	T	G	A	A	A	G	T	T	A	A	A	C	C	C	G	A	C	T	C	G	C	G	C	C	C	G
IRIS_313-11919	G	G	C	G	T	G	A	A	A	G	T	T	A	A	A	C	C	C	G	A	C	T	C	G	C	G	C	C	C	G
IRIS_313-11963	G	G	C	G	T	G	A	A	A	G	T	T	A	A	A	C	C	C	G	A	C	C	C	G	C	G	C	C	C	G
IRIS_313-12028	G	G	C	G	T	G	A	A	A	G	T	T	A	A	A	C	C	C	G	A	T	C	C	G	C	G	C	C	C	G
IRIS_313-12052	G	G	C	G	T	G	A	A	A	G	T	T	A	A	A	C	C	C	G	A	C	C	C	G	C	G	C	C	C	G
IRIS_313-10450	G	G	C	G	T	G	A	A	A	G	T	T	A	A	A	C	C	C	G	A	T	C	C	G	C	G	C	C	C	G
IRIS_313-10560	G	G	C	G	T	G	A	A	A	G	T	T	A	A	A	C	C	C	G	A	C	C	C	G	C	G	C	C	C	G
IRIS_313-10786	G	G	C	G	T	G	A	A	A	G	T	T	A	A	A	C	C	C	G	A	T	C	C	G	C	G	C	C	C	G
IRIS_313-10908	G	G	C	G	T	G	A	A	A	G	T	T	A	A	A	C	C	C	G	A	T	C	C	G	C	G	C	C	C	G
IRIS_313-10973	G	G	C	G	T	G	A	A	A	G	T	T	A	A	A	C	C	C	G	A	C	C	C	G	C	G	C	C	C	G
IRIS_313-11042	G	G	C	G	T	G	A	A	A	G	T	T	A	A	A	C	C	C	G	A	C	T	C	G	C	G	C	C	C	G
IRIS_313-11167	G	G	C	G	T	G	A	A	A	G	T	T	A	A	A	C	C	C	G	A	C	T	C	G	C	G	C	C	C	G
IRIS_313-11222	G	G	C	G	T	G	A	A	A	G	T	T	A	A	A	C	C	C	G	A	C	C	C	G	C	G	C	C	C	G
IRIS_313-11321	G	G	C	G	T	G	A	A	A	G	T	T	A	A	A	C	C	C	G	A	T	C	C	G	C	G	C	C	C	G
IRIS_313-11342	G	G	C	G	T	G	A	A	A	G	T	T	A	A	A	C	C	C	G	A	C	C	C	G	C	G	C	C	C	G
B083	G	G	C	G	T	G	A	A	A	G	T	T	A	A	A	C	C	C	G	A	T	C	C	G	C	G	C	C	C	G
B151	G	G	C	G	T	G	A	A	A	G	T	T	A	A	A	C	C	C	G	A	T	C	C	G	C	G	C	C	C	G
B248	G	G	C	G	T	G	A	A	A	G	T	T	A	A	A	C	C	C	G	A	T	C	C	G	C	G	C	C	C	G
CX15	G	G	C	G	T	G	A	A	A	G	T	T	A	A	A	C	C	C	G	A	T	C	C	G	C	G	C	C	C	G
CX377	G	G	C	G	T	G	A	A	A	G	T	T	A	A	C	C	C	C	G	A	C	C	C	G	C	G	C	C	C	G
IRIS_313-10054	G	G	C	G	T	G	A	A	A	G	T	T	A	A	A	C	C	C	G	A	T	C	C	G	C	G	C	C	C	G
IRIS_313-9831	G	G	C	G	T	G	A	A	A	G	T	T	A	A	A	C	C	C	G	A	C	T	C	G	C	G	C	C	C	G
IRIS_313-10667	G	G	C	G	T	G	A	A	A	G	T	T	A	A	A	C	C	C	G	A	C	T	C	G	C	G	C	C	C	G
IRIS_313-10719	G	G	C	G	T	G	A	A	A	G	T	T	A	A	A	C	C	C	G	A	C	C	C	G	C	G	C	C	C	G
IRIS_313-11031	G	G	C	G	T	G	A	A	A	G	T	T	A	A	A	C	C	C	G	A	C	C	C	G	C	G	C	C	C	G
B119	G	G	C	G	T	G	A	A	A	G	T	T	A	A	A	C	C	C	G	A	T	C	C	G	C	G	C	C	C	G
IRIS_313-9256	G	G	C	G	T	G	A	A	A	G	T	T	A	A	A	C	C	C	G	A	C	C	C	G	C	G	C	C	C	G
IRIS_313-9313	G	G	C	G	T	G	A	A	A	G	T	T	A	A	A	C	C	C	G	A	C	C	C	G	C	G	C	C	C	G
IRIS_313-9547	G	G	C	G	T	G	A	A	A	G	T	T	A	A	A	C	C	C	G	A	C	T	C	G	C	G	C	C	C	G
IRIS_313-9841	G	G	C	G	T	G	A	A	A	G	T	T	A	A	A	C	C	C	G	A	T	C	C	G	C	G	C	C	C	G
IRIS_313-10016	G	G	C	G	T	G	A	A	A	G	T	T	A	A	A	C	C	C	G	A	T	C	C	G	C	G	C	C	C	G
IRIS_313-8785	G	G	C	G	T	G	A	A	A	G	T	T	A	A	A	C	C	C	G	A	T	C	C	G	C	G	C	C	C	G
IRIS_313-9397	G	G	C	G	T	G	A	A	A	G	T	T	A	A	A	C	C	C	G	A	C	C	C	G	C	G	C	C	C	G
IRIS_313-10332	G	G	C	G	T	G	A	A	A	G	T	T	A	A	A	C	C	C	G	A	T	C	C	G	C	G	C	C	C	G
IRIS_313-7816	G	G	C	G	T	G	A	A	A	G	T	T	A	A	A	C	C	C	G	A	C	C	C	G	C	G	C	C	C	G
IRIS_313-7820	G	G	C	G	T	G	A	A	A	G	T	T	A	A	A	C	C	C	G	A	C	C	C	G	C	G	C	C	C	G
IRIS_313-11491	G	G	C	G	T	G	A	A	A	G	T	T	A	A	A	C	C	C	G	A	C	T	C	G	C	G	C	C	C	G
IRIS_313-11534	G	G	C	G	T	G	A	A	A	G	T	T	A	A	A	C	C	C	G	A	T	C	C	G	C	G	C	C	C	G
IRIS_313-11535	G	G	C	G	T	G	A	A	A	G	T	T	A	A	A	C	C	C	G	A	T	C	C	G	C	G	C	C	C	G
IRIS_313-11638	G	G	C	G	T	G	A	A	A	G	T	T	A	A	A	C	C	C	G	A	C	C	C	G	C	G	C	C	C	G
IRIS_313-11650	G	G	C	G	T	G	A	A	A	G	T	T	A	A	A	C	C	C	G	A	C	T	C	G	C	G	C	C	C	G
IRIS_313-11729	G	G	C	G	T	G	A	A	A	G	T	T	A	A	A	C	C	C	G	A	T	C	C	G	C	G	C	C	C	G
IRIS_313-11767	G	G	C	G	T	G	A	A	A	G	T	T	A	A	A	C	C	C	G	A	T	C	C	G	C	G	C	C	C	G
IRIS_313-11904	G	G	C	G	T	G	A	A	A	G	T	T	A	A	A	C	C	C	G	A	T	C	C	G	C	G	C	C	C	G
IRIS_313-11964	G	G	C	G	T	G	A	A	A	G	T	T	A	A	A	C	C	C	G	A	T	C	C	G	C	G	C	C	C	G
IRIS_313-12065	G	G	C	G	T	G	A	A	A	G	T	T	A	A	A	C	C	C	G	A	C	C	C	G	C	G	C	C	C	G
IRIS_313-12096	G	G	C	G	T	G	A	A	A	G	T	T	A	A	A	C	C	C	G	A	T	C	C	G	C	G	C	C	C	G
IRIS_313-12148	G	G	C	G	T	G	A	A	A	G	T	T	A	A	A	C	C	C	G	A	T	C	C	G	C	G	C	C	C	G
IRIS_313-10510	G	G	C	G	T	G	A	A	A	G	T	T	A	A	A	C	C	C	G	A	T	C	C	G	C	G	C	C	C	G
IRIS_313-10661	G	G	C	G	T	G	A	A	A	G	T	T	A	A	A	C	C	C	G	A	C	C	C	G	C	G	C	C	C	G
IRIS_313-10671	G	G	C	G	T	G	A	A	A	G	T	T	A	A	A	C	C	C	G	A	C	C	C	G	C	G	C	C	C	G
IRIS_313-10684	G	G	C	G	T	G	A	A	A	G	T	T	A	A	A	C	C	C	G	A	T	C	C	G	C	G	C	C	C	G
IRIS_313-10760	G	G	C	G	T	G	A	A	A	G	T	T	A	A	A	C	C	C	G	A	T	C	C	G	C	G	C	C	C	G
IRIS_313-10929	G	G	C	G	T	G	A	A	A	G	T	T	A	A	A	C	C	C	G	A	C	C	C	G	C	G	C	C	C	G
IRIS_313-10935	G	G	C	G	T	G	A	A	A	G	T	T	A	A	A	C	C	C	G	A	T	C	C	G	C	G	C	C	C	G
IRIS_313-11020	G	G	C	G	T	G	A	A	A	G	T	T	A	A	A	C	C	C	G	A	C	C	C	G	C	G	C	C	C	G
IRIS_313-11028	G	G	C	G	T	G	A	A	A	G	T	T	A	A	A	C	C	C	G	A	C	C	C	G	C	G	C	C	C	G
IRIS_313-11204	G	G	C	G	T	G	A	A	A	G	T	T	A	A	A	C	C	C	G	A	C	T	C	G	C	G	C	C	C	G
IRIS_313-11354	G	G	C	G	T	G	A	A	A	G	T	T	A	A	A	C	C	C	G	A	C	C	C	G	C	G	C	C	C	G
IRIS_313-11355	G	G	C	G	T	G	A	A	A	G	T	T	A	A	A	C	C	C	G	A	T	C	C	G	C	G	C	C	C	G
IRIS_313-11419	G	G	C	G	T	G	A	A	A	G	T	T	A	A	A	C	C	C	G	A	T	C	C	G	C	G	C	C	C	G
B059	G	G	C	G	T	G	A	A	A	G	T	T	A	A	A	C	C	C	G	A	T	C	C	G	C	G	C	C	C	G
CX131	G	G	C	G	T	G	A	A	A	G	T	T	A	A	A	C	C	C	G	A	T	C	C	G	C	G	C	C	C	G
CX228	G	G	C	G	T	G	A	A	A	G	T	T	A	A	A	C	C	C	G	A	C	C	C	G	C	G	C	C	C	G
CX43	G	G	C	G	T	G	A	A	A	G	T	T	A	A	A	C	C	C	G	A	T	C	C	G	C	G	C	C	C	G
IRIS_313-8850	G	G	C	G	T	G	A	A	A	G	T	T	A	A	A	C	C	C	G	A	C	T	C	G	C	G	C	C	C	G
IRIS_313-10385	G	G	C	G	T	G	A	A	A	G	T	T	A	A	A	C	C	C	G	A	T	C	C	G	C	G	C	C	C	G
IRIS_313-11619	G	G	C	G	T	G	A	A	A	G	T	T	A	A	A	C	C	C	G	A	C	C	C	G	C	G	C	C	C	G
IRIS_313-12161	G	G	C	G	T	G	A	A	A	G	T	T	A	A	A	C	C	C	G	A	T	C	C	G	C	G	C	C	C	G
IRIS_313-10835	G	G	C	G	T	G	A	A	A	G	T	T	A	A	A	C	C	C	G	A	C	C	C	G	C	G	C	C	C	G
IRIS_313-8405	G	G	C	G	T	G	A	A	A	G	T	T	A	A	A	C	C	C	G	A	T	C	C	G	C	G	C	C	C	G
IRIS_313-9111	G	G	C	G	T	G	A	A	A	G	T	T	A	A	A	C	C	C	G	A	C	C	C	G	C	G	C	C	C	G
IRIS_313-10359	G	G	C	G	T	G	A	A	A	G	T	T	A	A	A	C	C	C	G	A	T	C	C	G	C	G	C	C	C	G
IRIS_313-9044	G	G	C	G	T	G	A	A	A	G	T	T	A	A	A	C	C	C	G	A	T	C	C	G	C	G	C	C	C	G
IRIS_313-9172	G	G	C	G	T	G	A	A	A	G	T	T	A	A	A	C	C	C	G	A	C	C	C	G	C	G	C	C	C	A
IRIS_313-10289	G	G	C	G	T	G	A	A	A	G	T	T	A	A	A	C	C	C	G	A	T	C	C	G	C	G	C	C	C	G
IRIS_313-10337	G	G	C	G	T	G	A	A	A	G	T	T	A	A	A	C	C	C	G	A	T	C	C	G	C	G	C	C	C	G
IRIS_313-8616	G	G	C	G	T	G	A	A	A	G	T	T	A	A	A	C	C	C	G	A	T	C	C	G	C	G	C	C	C	G
IRIS_313-8647	G	G	C	G	T	G	A	A	A	G	T	T	A	A	A	C	C	C	G	A	C	C	C	G	C	G	C	C	C	G
IRIS_313-8717	G	G	C	G	T	G	A	A	A	G	T	T	A	A	A	C	C	C	G	A	C	C	C	G	C	G	C	C	C	G
IRIS_313-8732	G	G	C	G	T	G	A	A	A	G	T	T	A	A	A	C	C	C	G	A	T	C	C	G	C	G	C	C	C	G
IRIS_313-8920	G	G	C	G	T	G	A	A	A	G	T	T	A	A	A	C	C	C	G	A	T	C	C	G	C	G	C	C	C	G
IRIS_313-8932	G	G	C	G	T	G	A	A	A	G	T	T	A	A	A	C	C	C	G	A	T	C	C	G	C	G	C	C	C	G
IRIS_313-9072	G	G	C	G	T	G	A	A	A	G	T	T	A	A	A	C	C	C	G	A	T	C	C	G	C	G	C	C	C	G
IRIS_313-9119	G	G	C	G	T	G	A	A	A	G	T	T	A	A	A	C	C	C	G	A	T	C	C	G	C	G	C	C	C	G
IRIS_313-9286	G	G	C	G	T	G	A	A	A	G	T	T	A	A	A	C	C	C	G	A	T	C	C	G	C	G	C	C	C	G
IRIS_313-9482	G	G	C	G	T	G	A	A	A	G	T	T	A	A	A	C	C	C	G	A	T	C	C	G	C	G	C	C	C	G
IRIS_313-9617	G	G	C	G	T	G	A	A	A	G	T	T	A	A	A	C	C	C	G	A	C	C	C	G	C	G	C	C	C	G
IRIS_313-9709	G	G	C	G	T	G	A	A	A	G	T	T	A	A	A	C	C	C	G	A	T	C	C	G	C	G	C	C	C	G
IRIS_313-9723	G	G	C	G	T	G	A	A	A	G	T	T	A	A	A	C	C	C	G	A	T	C	C	G	C	G	C	C	C	G
IRIS_313-9986	G	G	C	G	T	G	A	A	A	G	T	T	A	A	A	C	C	C	G	A	T	C	C	G	C	G	C	C	C	G
IRIS_313-10046	G	G	C	G	T	G	A	A	A	G	T	T	A	A	A	C	C	C	G	A	T	C	C	G	C	G	C	C	C	G
IRIS_313-10103	G	G	C	G	T	G	A	A	A	G	T	T	A	A	A	C	C	C	G	A	C	C	C	G	C	G	C	C	C	G
IRIS_313-10129	G	G	C	G	T	G	A	A	A	G	T	T	A	A	A	C	C	C	G	A	T	C	C	G	C	G	C	C	C	G
IRIS_313-10168	G	G	C	G	T	G	A	A	A	G	T	T	A	A	A	C	C	C	G	A	T	C	C	G	C	G	C	C	C	G
IRIS_313-10178	G	G	C	G	T	G	A	A	A	G	T	T	A	A	A	C	C	C	G	A	T	C	C	G	C	G	C	C	C	G
IRIS_313-10211	G	G	C	G	T	G	A	A	A	G	T	T	A	A	A	C	C	C	G	A	T	C	C	G	C	G	C	C	C	G
IRIS_313-10238	G	G	C	G	T	G	A	A	A	G	T	T	A	A	C	C	C	C	G	A	C	C	C	G	C	G	C	C	C	A
IRIS_313-8657	G	G	C	G	T	G	A	A	A	G	T	T	A	A	A	C	C	C	G	A	T	C	C	G	C	G	C	C	C	G
IRIS_313-9049	G	G	C	G	T	G	A	A	A	G	T	T	A	A	A	C	C	C	G	A	T	C	C	G	C	G	C	C	C	G
IRIS_313-9054	G	G	C	G	T	G	A	A	A	G	T	T	A	A	A	C	C	C	G	A	T	C	C	G	C	G	C	C	C	G
IRIS_313-9098	G	G	C	G	T	G	A	A	A	G	T	T	A	A	A	C	C	C	G	A	T	C	C	G	C	G	C	C	C	G
IRIS_313-9117	G	G	C	G	T	G	A	A	A	G	T	T	A	A	A	C	C	C	G	A	T	C	C	G	C	G	C	C	C	G
IRIS_313-9131	G	G	C	G	T	G	A	A	A	G	T	T	A	A	A	C	C	C	G	A	T	C	C	G	C	G	C	C	C	G
IRIS_313-9288	G	G	C	G	T	G	A	A	A	G	T	T	A	A	A	C	C	C	G	A	T	C	C	G	C	G	C	C	C	G
IRIS_313-9699	G	G	C	G	T	G	A	A	A	G	T	T	A	A	A	C	C	C	G	A	T	C	C	G	C	G	C	C	C	G
IRIS_313-8202	G	G	C	G	T	G	A	A	A	G	T	T	A	A	A	C	C	C	G	A	T	C	C	G	C	G	C	C	C	G
IRIS_313-7691	G	G	C	G	T	G	A	A	A	G	T	T	A	A	A	C	C	C	G	A	T	C	C	G	C	G	C	C	C	G
IRIS_313-7778	G	G	C	G	T	G	A	A	A	G	T	T	A	A	A	C	C	C	G	A	T	C	C	G	C	G	C	C	C	G
IRIS_313-7664	G	G	C	G	T	G	A	A	A	G	T	T	A	A	A	C	C	C	G	A	T	C	C	G	C	G	C	C	C	G
IRIS_313-7719	G	G	C	G	T	G	A	A	A	G	T	T	A	A	A	C	C	C	G	A	T	C	C	G	C	G	C	C	C	G
IRIS_313-11437	G	G	C	G	T	G	A	A	A	G	T	T	A	A	A	C	C	C	G	A	T	C	C	G	C	G	C	C	C	G
IRIS_313-11487	G	G	C	G	T	G	A	A	A	G	T	T	A	A	A	C	C	C	G	A	C	C	C	G	C	G	C	C	C	G
IRIS_313-11515	G	G	C	G	T	G	A	A	A	G	T	T	A	A	A	C	C	C	G	A	T	C	C	G	C	G	C	C	C	G
IRIS_313-11544	G	G	C	G	T	G	A	A	A	G	T	T	A	A	A	C	C	C	G	A	T	C	C	G	C	G	C	C	C	G
IRIS_313-11545	G	G	C	G	T	G	A	A	A	G	T	T	A	A	A	C	C	C	G	A	T	C	C	G	C	G	C	C	C	G
IRIS_313-11565	G	G	C	G	T	G	A	A	A	G	T	T	A	A	A	C	C	C	G	A	C	C	C	G	C	G	C	C	C	G
IRIS_313-11572	G	G	C	G	T	G	A	A	A	G	T	T	A	A	A	C	C	C	G	A	T	C	C	G	C	G	C	C	C	G
IRIS_313-11579	G	G	C	G	T	G	A	A	A	G	T	T	A	A	A	C	C	C	G	A	T	C	C	G	C	G	C	C	C	G
IRIS_313-11588	G	G	C	G	T	G	A	A	A	G	T	T	A	A	A	C	C	C	G	A	T	C	C	G	C	G	C	C	C	G
IRIS_313-11606	G	G	C	G	T	G	A	A	A	G	T	T	A	A	A	C	C	C	G	A	C	T	C	G	C	G	C	C	C	G
IRIS_313-11679	G	G	C	G	T	G	A	A	A	G	T	T	A	A	C	C	C	C	G	A	C	C	C	G	C	G	C	C	C	A
IRIS_313-11693	G	G	C	G	T	G	A	A	A	G	T	T	A	A	A	C	C	C	G	A	C	C	C	G	C	G	C	C	C	G
IRIS_313-11695	G	G	C	G	T	G	A	A	A	G	T	T	A	A	A	C	C	C	G	A	T	C	C	G	C	G	C	C	C	G
IRIS_313-11818	G	G	C	G	T	G	A	A	A	G	T	T	A	A	A	C	C	C	G	A	T	C	C	G	C	G	C	C	C	G
IRIS_313-11833	G	G	C	G	T	G	A	A	A	G	T	T	A	A	A	C	C	C	G	A	T	C	C	G	C	G	C	C	C	G
IRIS_313-11839	G	G	C	G	T	G	A	A	A	G	T	T	A	A	A	C	C	C	G	A	T	C	C	G	C	G	C	C	C	G
IRIS_313-11850	G	G	C	G	T	G	A	A	A	G	T	T	A	A	A	C	C	C	G	A	T	C	C	G	C	G	C	C	C	G
IRIS_313-11856	G	G	C	G	T	G	A	A	A	G	T	T	A	A	A	C	C	C	G	A	C	C	C	G	C	G	C	C	C	G
IRIS_313-11858	G	G	C	G	T	G	A	A	A	G	T	T	A	A	A	C	C	C	G	A	T	C	C	G	C	G	C	C	C	G
IRIS_313-11882	G	G	C	G	T	G	A	A	A	G	T	T	A	A	A	C	C	C	G	A	T	C	C	G	C	G	C	C	C	G
IRIS_313-11885	G	G	C	G	T	G	A	A	A	G	T	T	A	A	A	C	C	C	G	A	T	C	C	G	C	G	C	C	C	G
IRIS_313-11894	G	G	C	G	T	G	A	A	A	G	T	T	A	A	A	C	C	C	G	A	T	C	C	G	C	G	C	C	C	G
IRIS_313-11944	G	G	C	G	T	G	A	A	A	G	T	T	A	A	A	C	C	C	G	A	T	C	C	G	C	G	C	C	C	G
IRIS_313-11949	G	G	C	G	T	G	A	A	A	G	T	T	A	A	A	C	C	C	G	A	T	C	C	G	C	G	C	C	C	G
IRIS_313-11966	G	G	C	G	T	G	A	A	A	G	T	T	A	A	A	C	C	C	G	A	T	C	C	G	C	G	C	C	C	G
IRIS_313-11980	G	G	C	G	T	G	A	A	A	G	T	T	A	A	A	C	C	C	G	A	T	C	C	G	C	G	C	C	C	G
IRIS_313-12013	G	G	C	G	T	G	A	A	A	G	T	T	A	A	A	C	C	C	G	A	C	C	C	G	C	G	C	C	C	G
IRIS_313-12043	G	G	C	G	T	G	A	A	A	G	T	T	A	A	A	C	C	C	G	A	T	C	C	G	C	G	C	C	C	G
IRIS_313-11986	G	G	C	G	T	G	A	A	A	G	T	T	A	A	A	C	C	C	G	A	T	C	C	G	C	G	C	C	C	G
IRIS_313-12151	G	G	C	G	T	G	A	A	A	G	T	T	A	A	A	C	C	C	G	A	T	C	C	G	C	G	C	C	C	G
IRIS_313-12329	G	G	C	G	T	G	A	A	A	G	T	T	A	A	A	C	C	C	G	A	T	C	C	G	C	G	C	C	C	G
IRIS_313-10433	G	G	C	G	T	G	A	A	A	G	T	T	A	A	A	C	C	C	G	A	T	C	C	G	C	G	C	C	C	G
IRIS_313-10506	G	G	C	G	T	G	A	A	A	G	T	T	A	A	A	C	C	C	G	A	T	C	C	G	C	G	C	C	C	G
IRIS_313-10517	G	G	C	G	T	G	A	A	A	G	T	T	A	A	A	C	C	C	G	A	T	C	C	G	C	G	C	C	C	G
IRIS_313-10555	G	G	C	G	T	G	A	A	A	G	T	T	A	A	A	C	C	C	G	A	T	C	C	G	C	G	C	C	C	G
IRIS_313-10585	G	G	C	G	T	G	A	A	A	G	T	T	A	A	A	C	C	C	G	A	T	C	C	G	C	G	C	C	C	G
IRIS_313-10592	G	G	C	G	T	G	A	A	A	G	T	T	A	A	A	C	C	C	G	A	C	C	C	G	C	G	C	C	C	G
IRIS_313-10664	G	G	C	G	T	G	A	A	A	G	T	T	A	A	A	C	C	C	G	A	T	C	C	G	C	G	C	C	C	G
IRIS_313-10674	G	G	C	G	T	G	A	A	A	G	T	T	A	A	A	C	C	C	G	A	T	C	C	G	C	G	C	C	C	G
IRIS_313-10678	G	G	C	G	T	G	A	A	A	G	T	T	A	A	A	C	C	C	G	A	T	C	C	G	C	G	C	C	C	G
IRIS_313-10724	G	G	C	G	T	G	A	A	A	G	T	T	A	A	A	C	C	C	G	A	T	C	C	G	C	G	C	C	C	G
IRIS_313-10728	G	G	C	G	T	G	A	A	A	G	T	T	A	A	A	C	C	C	G	A	T	C	C	G	C	G	C	C	C	G
IRIS_313-10778	G	G	C	G	T	G	A	A	A	G	T	T	A	A	A	C	C	C	G	A	T	C	C	G	C	G	C	C	C	G
IRIS_313-10792	G	G	C	G	T	G	A	A	A	G	T	T	A	A	A	C	C	C	G	A	T	C	C	G	C	G	C	C	C	G
IRIS_313-10833	G	G	C	G	T	G	A	A	A	G	T	T	A	A	A	C	C	C	G	A	C	C	C	G	C	G	C	C	C	G
IRIS_313-10932	G	G	C	G	T	G	A	A	A	G	T	T	A	A	A	C	C	C	G	A	T	C	C	G	C	G	C	C	C	G
IRIS_313-11070	G	G	C	G	T	G	A	A	A	G	T	T	A	A	C	C	C	C	G	A	C	C	C	G	C	G	C	C	C	A
IRIS_313-11101	G	G	C	G	T	G	A	A	A	G	T	T	A	A	A	C	C	C	G	A	T	C	C	G	C	G	C	C	C	G
IRIS_313-11135	G	G	C	G	T	G	A	A	A	G	T	T	A	A	A	C	C	C	G	A	T	C	C	G	C	G	C	C	C	G
IRIS_313-11145	G	G	C	G	T	G	A	A	A	G	T	T	A	A	A	C	C	C	G	A	T	C	C	G	C	G	C	C	C	G
IRIS_313-11220	G	G	C	G	T	G	A	A	A	G	T	T	A	A	A	C	C	C	G	A	T	C	C	G	C	G	C	C	C	G
IRIS_313-11233	G	G	C	G	T	G	A	A	A	G	T	T	A	A	A	C	C	C	G	A	T	C	C	G	C	G	C	C	C	G
IRIS_313-11236	G	G	C	G	T	G	A	A	A	G	T	T	A	A	A	C	C	C	G	A	T	C	C	G	C	G	C	C	C	G
IRIS_313-11327	G	G	C	G	T	G	A	A	A	G	T	T	A	A	C	C	C	C	G	A	C	C	C	G	C	G	C	C	C	A
IRIS_313-11405	G	G	C	G	T	G	A	A	A	G	T	T	A	A	A	C	C	C	G	A	T	C	C	G	C	G	C	C	C	G
IRIS_313-11407	G	G	C	G	T	G	A	A	A	G	T	T	A	A	A	C	C	C	G	A	T	C	C	G	C	G	C	C	C	G
IRIS_313-11422	G	G	C	G	T	G	A	A	A	G	T	T	A	A	A	C	C	C	G	A	T	C	C	G	C	G	C	C	C	G
B027	G	G	C	G	T	G	A	A	A	G	T	T	A	A	A	C	C	C	G	A	T	C	C	G	C	G	C	C	C	G
B064	G	G	C	G	T	G	A	A	A	G	T	T	A	A	A	C	C	C	G	A	T	C	C	G	C	G	C	C	C	G
B085	G	G	C	G	T	G	A	A	A	G	T	T	A	A	A	C	C	C	G	A	T	C	C	G	C	G	C	C	C	G
B108	G	G	C	G	T	G	A	A	A	G	T	T	A	A	A	C	C	C	G	A	T	C	C	G	C	G	C	C	C	G
B159	G	G	C	G	T	G	A	A	A	G	T	T	A	A	A	C	C	C	G	A	T	C	C	G	C	G	C	C	C	G
CX161	G	G	C	G	T	G	A	A	A	G	T	T	A	A	A	C	C	C	G	A	T	C	C	G	C	G	C	C	C	G
CX19	G	G	C	G	T	G	A	A	A	G	T	T	A	A	A	C	C	C	G	A	T	C	C	G	C	G	C	C	C	G
CX242	G	G	C	G	T	G	A	A	A	G	T	T	A	A	A	C	C	C	G	A	T	C	C	G	C	G	C	C	C	G
CX372	G	G	C	G	T	G	A	A	A	G	C	T	A	C	A	C	C	C	G	A	C	C	C	A	C	G	C	C	C	G
CX45	G	G	C	G	T	G	A	A	A	G	T	T	A	A	A	C	C	C	G	A	T	C	C	G	C	G	C	C	C	G
CX54	G	G	C	G	T	G	A	A	A	G	T	T	A	A	A	C	C	C	G	A	T	C	C	G	C	G	C	C	C	G
B231	G	G	C	G	T	G	A	A	A	G	T	T	A	A	A	C	C	C	G	A	T	C	C	G	C	G	C	C	C	G
IRIS_313-8433	G	G	C	G	T	G	A	A	A	G	T	T	A	A	A	C	C	C	G	A	T	C	C	G	C	G	C	C	C	G
IRIS_313-9574	G	G	C	G	T	G	A	A	A	G	T	T	A	A	A	C	C	C	G	A	T	C	C	G	C	G	C	C	C	G
IRIS_313-9953	G	G	C	G	T	G	A	A	A	G	T	T	A	A	A	C	C	C	G	A	T	C	C	G	C	G	C	C	C	G
IRIS_313-10263	G	G	C	G	T	G	A	A	A	G	T	T	A	A	A	C	C	C	G	A	T	C	C	G	C	G	C	C	C	G
IRIS_313-10497	G	G	C	G	T	G	A	A	A	G	T	T	A	A	A	C	C	C	G	A	T	C	C	G	C	G	C	C	C	G
IRIS_313-10972	G	G	C	G	T	G	A	A	A	G	T	T	A	A	A	C	C	C	G	A	C	C	C	G	C	G	C	C	C	G
IRIS_313-11255	G	G	C	G	T	G	A	A	A	G	T	T	A	A	A	C	C	C	G	A	C	C	C	G	C	G	C	C	C	G
IRIS_313-11315	G	G	C	G	T	G	A	A	A	G	T	T	A	A	A	C	C	C	G	A	T	C	C	G	C	G	C	C	C	G
IRIS_313-11398	G	G	C	G	T	G	A	A	A	G	T	T	A	A	A	C	C	C	G	A	T	C	C	G	C	G	C	C	C	G
IRIS_313-9388	G	G	C	G	T	G	A	A	A	G	T	T	A	A	A	C	C	C	G	A	C	C	C	G	C	G	C	C	C	G
IRIS_313-8412	G	G	C	G	T	G	A	A	A	G	T	T	A	A	A	C	C	C	G	A	T	C	C	G	C	G	C	C	C	G
IRIS_313-9174	G	G	C	G	T	G	A	A	A	G	T	T	A	A	A	C	C	C	G	A	C	C	C	G	C	G	C	C	C	G
IRIS_313-9251	G	G	C	G	T	G	A	A	A	G	T	T	A	A	A	C	C	C	G	A	T	C	C	G	C	G	C	C	C	G
IRIS_313-9253	G	G	C	G	T	G	A	A	A	G	T	T	A	A	A	C	C	C	G	A	T	C	C	G	C	G	C	C	C	G
IRIS_313-9281	G	G	C	G	T	G	A	A	A	G	T	T	A	A	A	C	C	C	G	A	T	C	C	G	C	G	C	C	C	G
IRIS_313-9357	G	G	C	G	T	G	A	A	A	G	T	T	A	A	C	C	C	C	G	A	C	C	C	G	C	G	C	C	C	A
IRIS_313-9522	G	G	C	G	T	G	A	A	A	G	T	T	A	A	A	C	C	C	G	A	T	C	C	G	C	G	C	C	C	G
IRIS_313-9706	G	G	C	G	T	G	A	A	A	G	T	T	A	A	A	C	C	C	G	A	T	C	C	G	C	G	C	C	C	G
IRIS_313-10190	G	G	C	G	T	G	A	A	A	G	T	T	A	A	A	C	C	C	G	A	C	C	C	G	C	G	C	C	C	G
IRIS_313-8870	G	G	C	G	T	G	A	A	A	G	T	T	A	A	A	C	C	C	G	A	T	C	C	G	C	G	C	C	C	G
IRIS_313-7681	G	G	C	G	T	G	A	A	A	G	T	T	A	A	A	C	C	C	G	A	C	C	C	G	C	G	C	C	C	G
IRIS_313-7819	G	G	C	G	T	G	A	A	A	G	T	T	A	A	A	C	C	C	G	A	T	C	C	G	C	G	C	C	C	G
IRIS_313-7793	G	G	C	G	T	G	A	A	A	G	T	T	A	A	A	C	C	C	G	A	T	C	C	G	C	G	C	C	C	G
IRIS_313-7636	G	G	C	G	T	G	A	A	A	G	T	T	A	A	A	C	C	C	G	A	T	C	C	G	C	G	C	C	C	G
IRIS_313-11445	G	G	C	G	T	G	A	A	A	G	T	T	A	A	A	C	C	C	G	A	C	T	C	G	C	G	C	C	C	G
IRIS_313-11554	G	G	C	G	T	G	A	A	A	G	T	T	A	A	A	C	C	C	G	A	C	T	C	G	C	G	C	C	C	G
IRIS_313-11570	G	G	C	G	T	G	A	A	A	G	T	T	A	A	A	C	C	C	G	A	T	C	C	G	C	G	C	C	C	G
IRIS_313-11599	G	G	C	G	T	G	A	A	A	G	T	T	A	A	A	C	C	C	G	A	C	C	C	G	C	G	C	C	C	G
IRIS_313-11680	G	G	C	G	T	G	A	A	A	G	T	T	A	A	A	C	C	C	G	A	T	C	C	G	C	G	C	C	C	G
IRIS_313-11863	G	G	C	G	T	G	A	A	A	G	T	T	A	A	A	C	C	C	G	A	C	C	C	G	C	G	C	C	C	G
IRIS_313-11918	G	G	C	G	T	G	A	A	A	G	T	T	A	A	A	C	C	C	G	A	C	C	C	G	C	G	C	C	C	G
IRIS_313-11932	G	G	C	G	T	G	A	A	A	G	T	T	A	A	A	C	C	C	G	A	T	C	C	G	C	G	C	C	C	G
IRIS_313-11938	G	G	C	G	T	G	A	A	A	G	T	T	A	A	A	C	C	C	G	A	T	C	C	G	C	G	C	C	C	G
IRIS_313-11992	G	G	C	G	T	G	A	A	A	G	T	T	A	A	A	C	C	C	G	A	T	C	C	G	C	G	C	C	C	G
IRIS_313-12005	G	G	C	G	T	G	A	A	A	G	T	T	A	A	A	C	C	C	G	A	T	C	C	G	C	G	C	C	C	G
IRIS_313-12042	G	G	C	G	T	G	A	A	A	G	T	T	A	A	A	C	C	C	G	A	T	C	C	G	C	G	C	C	C	G
IRIS_313-12046	G	G	C	G	T	G	A	A	A	G	T	T	A	A	A	C	C	C	G	A	T	C	C	G	C	G	C	C	C	G
IRIS_313-12082	G	G	C	G	T	G	A	A	A	G	T	T	A	A	A	C	C	C	G	A	C	C	C	G	C	G	C	C	C	G
IRIS_313-12109	G	G	C	G	T	G	A	A	A	G	T	T	A	A	A	C	C	C	G	A	C	C	C	G	C	G	C	C	C	G
IRIS_313-12188	G	G	C	G	T	G	A	A	A	G	T	T	A	A	A	C	C	C	G	A	T	C	C	G	C	G	C	C	C	G
IRIS_313-12273	G	G	C	G	T	G	A	A	A	G	T	T	A	A	A	C	C	C	G	A	T	C	C	G	C	G	C	C	C	G
IRIS_313-10523	G	G	C	G	T	G	A	A	A	G	T	T	A	A	A	C	C	C	G	A	C	C	C	G	C	G	C	C	C	G
IRIS_313-10608	G	G	C	G	T	G	A	A	A	G	T	T	A	A	A	C	C	C	G	A	C	C	C	G	C	G	C	C	C	G
IRIS_313-10757	G	G	C	G	T	G	A	A	A	G	T	T	A	A	A	C	C	C	G	A	T	C	C	G	C	G	C	C	C	G
IRIS_313-10821	G	G	C	G	T	G	A	A	A	G	T	T	A	A	A	C	C	C	G	A	T	C	C	G	C	G	C	C	C	G
IRIS_313-10836	G	G	C	G	T	G	A	A	A	G	T	T	A	A	A	C	C	C	G	A	C	C	C	G	C	G	C	C	C	G
IRIS_313-10864	G	G	C	G	T	G	A	A	A	G	T	T	A	A	A	C	C	C	G	A	C	C	C	G	C	G	C	C	C	A
IRIS_313-10876	G	G	C	G	T	G	A	A	A	G	T	T	A	A	A	C	C	C	G	A	C	C	C	G	C	G	C	C	C	G
IRIS_313-10904	G	G	C	G	T	G	A	A	A	G	T	T	A	A	A	C	C	C	G	A	T	C	C	G	C	G	C	C	C	G
IRIS_313-10982	G	G	C	G	T	G	A	A	A	G	T	T	A	A	A	C	C	C	G	A	C	C	C	G	C	G	C	C	C	G
IRIS_313-10988	G	G	C	G	T	G	A	A	A	G	T	T	A	A	A	C	C	C	G	A	T	C	C	G	C	G	C	C	C	G
IRIS_313-11144	G	G	C	G	T	G	A	A	A	G	T	T	A	A	A	C	C	C	G	A	C	C	C	G	C	G	C	C	C	G
IRIS_313-11148	G	G	C	G	T	G	A	A	A	G	T	T	A	A	A	C	C	C	G	A	T	C	C	G	C	G	C	C	C	G
IRIS_313-11193	G	G	C	G	T	G	A	A	A	G	T	T	A	A	A	C	C	C	G	A	T	C	C	G	C	G	C	C	C	G
IRIS_313-11197	G	G	C	G	T	G	A	A	A	G	T	T	A	A	A	C	C	C	G	A	T	C	C	G	C	G	C	C	C	G
IRIS_313-11207	G	G	C	G	T	G	A	A	A	G	T	T	A	A	A	C	C	C	G	A	C	C	C	G	C	G	C	C	C	G
IRIS_313-11209	G	G	C	G	T	G	A	A	A	G	T	T	A	A	A	C	C	C	G	A	C	C	C	G	C	G	C	C	C	G
IRIS_313-11305	G	G	C	G	T	G	A	A	A	G	T	T	A	A	A	C	C	C	G	A	T	C	C	G	C	G	C	C	C	G
IRIS_313-11346	G	G	C	G	T	G	A	A	A	G	T	T	A	A	A	C	C	C	G	A	T	C	C	G	C	G	C	C	C	G
B030	G	G	C	G	T	G	A	A	A	G	T	T	A	A	A	C	C	C	G	A	T	C	C	G	C	G	C	C	C	G
B062	G	G	C	G	T	G	A	A	A	G	T	T	A	A	A	C	C	C	G	A	T	C	C	G	C	G	C	C	C	G
B104	G	G	C	G	T	G	A	A	A	G	T	T	A	A	A	C	C	C	G	A	T	C	C	G	C	G	C	C	C	G
B112	G	G	C	G	T	G	A	A	A	G	T	T	A	A	A	C	C	C	G	A	T	C	C	G	C	G	C	C	C	G
B118	G	G	C	G	T	G	A	A	A	G	T	T	A	A	A	C	C	C	G	A	T	C	C	G	C	G	C	C	C	G
B140	G	G	C	G	T	G	A	A	A	G	T	T	A	A	A	C	C	C	G	A	T	C	C	G	C	G	C	C	C	G
B233	G	G	C	G	T	G	A	A	A	G	T	T	A	A	A	C	C	C	G	A	T	C	C	G	C	G	C	C	C	G
B234	G	G	C	G	T	G	A	A	A	G	T	T	A	A	A	C	C	C	G	A	T	C	C	G	C	G	C	C	C	G
CX207	G	G	C	G	T	G	A	A	A	G	T	T	A	A	A	C	C	C	G	A	C	T	C	G	C	G	C	C	C	G
CX44	G	G	C	G	T	G	A	A	A	G	T	T	A	A	A	C	C	C	G	A	T	C	C	G	C	G	C	C	C	G
CX68	G	G	C	G	T	G	A	A	A	G	T	T	A	A	A	C	C	C	G	A	T	C	C	G	C	G	C	C	C	G
CX84	G	G	C	G	T	G	A	A	A	G	T	T	A	A	C	C	C	C	G	A	C	C	C	G	C	G	C	C	C	A
CX88	G	G	C	G	T	G	A	A	A	G	T	T	A	A	A	C	C	C	G	A	T	C	C	G	C	G	C	C	C	G
IRIS_313-10777	G	G	C	G	T	G	A	A	A	G	T	T	A	A	A	C	C	C	G	A	T	C	C	G	C	G	C	C	C	G
IRIS_313-10985	G	G	C	G	T	G	A	A	A	G	T	T	A	A	A	C	C	C	G	A	T	C	C	G	C	G	C	C	C	G
IRIS_313-11181	G	G	C	G	T	G	A	A	A	G	T	T	A	A	A	C	C	C	G	A	T	C	C	G	C	G	C	C	C	G
B051	G	G	C	G	T	G	A	A	A	G	T	T	A	A	A	C	C	C	G	A	T	C	C	G	C	G	C	C	C	G
B227	G	G	C	G	T	G	A	A	A	G	T	T	A	A	A	C	C	C	G	A	C	C	C	G	C	G	C	C	C	G
IRIS_313-8410	G	G	C	G	T	G	A	A	A	G	T	T	A	A	A	C	C	C	G	A	C	C	C	G	C	G	C	C	C	G
IRIS_313-10102	G	G	C	G	T	G	A	A	A	G	T	T	A	A	A	C	C	C	G	A	C	C	C	G	C	G	C	C	C	G
IRIS_313-9424	G	G	C	G	T	G	A	A	A	G	T	T	A	A	A	C	C	C	G	A	C	T	C	G	C	G	C	C	C	G
IRIS_313-10399	G	G	C	G	T	G	A	A	A	G	T	T	A	A	A	C	C	C	G	A	T	C	C	G	C	G	C	C	C	G
IRIS_313-8559	G	G	C	G	T	G	A	A	A	G	T	T	A	A	A	C	C	C	G	A	C	C	C	G	C	G	C	C	C	G
IRIS_313-8757	G	G	C	G	T	G	A	A	A	G	T	T	A	A	A	C	C	C	G	A	C	C	C	G	C	G	C	C	C	G
IRIS_313-8946	G	G	C	G	T	G	A	G	A	G	T	T	A	A	A	C	C	C	G	A	C	C	C	G	C	G	C	C	C	G
IRIS_313-9065	G	G	C	G	T	G	A	A	A	G	T	T	A	A	A	C	C	C	G	A	T	C	C	G	C	G	C	C	C	G
IRIS_313-9139	G	G	C	G	T	G	A	A	A	G	T	T	A	A	A	C	C	C	G	A	C	C	C	G	C	G	C	C	C	G
IRIS_313-9427	G	G	C	G	T	G	A	G	A	G	T	T	A	A	A	C	C	C	G	A	C	C	C	G	C	G	C	C	C	G
IRIS_313-9433	G	G	C	G	T	G	A	A	A	G	T	T	A	A	A	C	C	C	G	A	C	C	C	G	C	G	C	C	C	G
IRIS_313-9593	G	G	C	G	T	G	A	G	A	G	T	T	A	A	A	C	C	C	G	A	C	C	C	G	C	G	C	C	C	G
IRIS_313-9634	G	G	C	G	T	G	A	G	A	G	T	T	A	A	A	C	C	C	G	A	C	C	C	G	C	G	C	C	C	G
IRIS_313-9732	G	G	C	G	T	G	A	A	A	G	T	T	A	A	A	C	C	C	G	A	C	C	C	G	C	G	C	C	C	G
IRIS_313-9970	G	G	C	G	T	G	A	A	A	G	T	T	A	A	A	C	C	C	G	A	C	C	C	G	C	G	C	C	C	G
IRIS_313-10401	G	G	C	G	T	G	A	A	A	G	T	T	A	A	A	C	C	C	G	A	T	C	C	G	C	G	C	C	C	G
IRIS_313-8466	G	G	C	G	T	G	A	G	A	G	T	T	A	A	A	C	C	C	G	A	C	C	C	G	C	G	C	C	C	G
IRIS_313-9685	G	G	C	G	T	G	A	A	A	G	T	T	A	A	A	C	C	C	G	A	T	C	C	G	C	G	C	C	C	G
IRIS_313-10357	G	G	C	G	T	G	A	A	A	G	T	T	A	A	A	C	C	C	G	A	C	C	C	G	C	G	C	C	C	G
IRIS_313-7720	G	G	C	G	T	G	A	A	A	G	T	T	A	A	A	C	C	C	G	A	C	C	C	G	C	G	C	C	C	G
IRIS_313-11447	G	G	C	G	T	G	A	G	A	G	T	T	A	A	A	C	C	C	G	A	C	C	C	G	C	G	C	C	C	G
IRIS_313-11505	G	G	C	G	T	G	A	A	A	G	T	T	A	A	A	C	C	C	G	A	C	C	C	G	C	G	C	C	C	G
IRIS_313-11548	G	G	C	G	T	G	A	G	A	G	T	T	A	A	A	C	C	C	G	A	C	C	C	G	C	G	C	C	C	G
IRIS_313-11549	G	G	C	G	T	G	A	G	A	G	T	T	A	A	A	C	C	C	G	A	C	C	C	G	C	G	C	C	C	G
IRIS_313-11561	G	G	C	G	T	G	A	A	A	G	T	T	A	A	A	C	C	C	G	A	C	T	C	G	C	G	C	C	C	G
IRIS_313-11566	G	G	C	G	T	G	A	A	A	G	T	T	A	A	A	C	C	C	G	A	C	C	C	G	C	G	C	C	C	G
IRIS_313-11733	G	G	C	G	T	G	A	A	A	G	T	T	A	A	A	C	C	C	G	A	C	C	C	G	C	G	C	C	C	G
IRIS_313-11876	G	G	C	G	T	G	A	A	A	G	T	T	A	A	A	C	C	C	G	A	C	C	C	G	C	G	C	C	C	G
IRIS_313-11878	G	G	C	G	T	G	A	A	A	G	T	T	A	A	A	C	C	C	G	A	C	C	C	G	C	G	C	C	C	G
IRIS_313-11881	G	G	C	G	T	G	A	A	A	G	T	T	A	A	A	C	C	C	G	A	T	C	C	G	C	G	C	C	C	G
IRIS_313-12067	G	G	C	G	T	G	A	A	A	G	T	T	A	A	A	C	C	C	G	A	C	C	C	G	C	G	C	C	C	G
IRIS_313-12180	G	G	C	G	T	G	A	G	A	G	T	T	A	A	A	C	C	C	G	A	C	C	C	G	C	G	C	C	C	G
IRIS_313-12290	G	G	C	G	T	G	A	G	A	G	T	T	A	A	A	C	C	C	G	A	C	C	C	G	C	G	C	C	C	G
IRIS_313-10522	G	G	C	G	T	G	A	A	A	G	T	T	A	A	A	C	C	C	G	A	C	T	C	G	C	G	C	C	C	G
IRIS_313-10606	G	G	C	G	T	G	A	A	A	G	T	T	A	A	A	C	C	C	G	A	C	C	C	G	C	G	C	C	C	G
IRIS_313-10662	G	G	C	G	T	G	A	A	A	G	T	T	A	A	A	C	C	C	G	A	C	C	C	G	C	G	C	C	C	G
IRIS_313-10666	G	G	C	G	T	G	A	G	A	G	T	T	A	A	A	C	C	C	G	A	C	C	C	G	C	G	C	C	C	G
IRIS_313-10811	G	G	C	G	T	G	A	A	A	G	T	T	A	A	A	C	C	C	G	A	T	C	C	G	C	G	C	C	C	G
IRIS_313-10971	G	G	C	G	T	G	A	A	A	G	T	T	A	A	A	C	C	C	G	A	C	C	C	G	C	G	C	C	C	G
IRIS_313-10976	G	G	C	G	T	G	A	A	A	G	T	T	A	A	A	C	C	C	G	A	C	C	C	G	C	G	C	C	C	G
IRIS_313-11006	G	G	C	G	T	G	A	A	A	G	T	T	A	A	A	C	C	C	G	A	T	C	C	G	C	G	C	C	C	G
IRIS_313-11126	G	G	C	G	T	G	A	A	A	G	T	T	A	A	A	C	C	C	G	A	T	C	C	G	C	G	C	C	C	G
IRIS_313-11137	G	G	C	G	T	G	A	A	A	G	T	T	A	A	A	C	C	C	G	A	T	C	C	G	C	G	C	C	C	G
IRIS_313-11142	G	G	C	G	T	G	A	A	A	G	T	T	A	A	A	C	C	C	G	A	T	C	C	G	C	G	C	C	C	G
IRIS_313-11160	G	G	C	G	T	G	A	A	A	G	T	T	A	A	A	C	C	C	G	A	T	C	C	G	C	G	C	C	C	G
IRIS_313-11264	G	G	C	G	T	G	A	G	A	G	T	T	A	A	A	C	C	C	G	A	C	C	C	G	C	G	C	C	C	G
IRIS_313-11308	G	G	C	G	T	G	A	A	A	G	T	T	A	A	A	C	C	C	G	A	C	T	C	G	C	G	C	C	C	G
IRIS_313-11309	G	G	C	G	T	G	A	G	A	G	T	T	A	A	A	C	C	C	G	A	C	C	C	G	C	G	C	C	C	G
IRIS_313-11411	G	G	C	G	T	G	A	A	A	G	T	T	A	A	A	C	C	C	G	A	C	C	C	G	C	G	C	C	C	G
B114	G	G	C	G	T	G	A	A	A	G	T	T	A	A	A	C	C	C	G	A	C	C	C	G	C	G	C	C	C	G
B213	G	G	C	G	T	G	A	A	A	G	T	T	A	A	A	C	C	C	G	A	T	C	C	G	C	G	C	C	C	G
CX20	G	G	C	G	T	G	A	A	A	G	T	T	A	A	A	C	C	C	G	A	T	C	C	G	C	G	C	C	C	G
CX27	G	G	C	G	T	G	A	A	A	G	T	T	A	A	A	C	C	C	G	A	T	C	C	G	C	G	C	C	C	G
CX42	G	G	C	G	T	G	A	A	A	G	T	T	A	A	A	C	C	C	G	A	T	C	C	G	C	G	C	C	C	G
CX70	G	G	C	G	T	G	A	A	A	G	T	T	A	A	A	C	C	C	G	A	T	C	C	G	C	G	C	C	C	G
IRIS_313-9606	G	G	C	G	T	G	A	A	A	G	T	T	A	A	A	C	C	C	G	A	T	C	C	G	C	G	C	C	C	G
IRIS_313-9968	G	G	C	G	T	G	A	A	A	G	T	T	A	A	A	C	C	C	G	A	C	C	C	G	C	G	C	C	C	G
IRIS_313-11642	G	G	C	G	T	G	A	A	A	G	T	T	A	A	A	C	C	C	G	A	C	C	C	G	C	G	C	C	C	G
IRIS_313-11955	G	G	C	G	T	G	A	A	A	G	T	T	A	A	A	C	C	C	G	A	C	C	C	G	C	G	C	C	C	G
CX130	G	G	C	G	T	G	A	A	A	G	T	T	A	A	A	C	C	C	G	A	C	C	C	G	C	G	C	C	C	G
CX153	G	G	C	G	T	G	A	A	A	G	T	T	A	A	A	C	C	C	G	A	C	C	C	G	C	G	C	C	C	G
CX270	G	G	C	G	T	G	A	A	A	G	T	T	A	A	A	C	C	C	G	A	T	C	C	G	C	G	C	C	C	G
IRIS_313-8554	G	G	C	G	T	G	A	A	A	G	T	T	A	A	A	C	C	C	G	A	C	C	C	G	C	G	C	C	C	G
IRIS_313-8864	G	G	C	G	T	G	A	A	A	G	T	T	A	A	A	C	C	C	G	A	C	C	C	G	C	G	C	C	C	G
IRIS_313-9039	G	G	C	G	T	G	A	A	A	G	T	T	A	A	A	C	C	C	G	A	C	C	C	G	C	G	C	C	C	G
IRIS_313-9809	G	G	C	G	T	G	A	A	A	G	T	T	A	A	C	C	C	C	G	A	C	C	C	G	C	G	C	C	C	A
IRIS_313-8743	G	G	C	G	T	G	A	A	A	G	T	T	A	A	A	C	C	C	G	A	C	C	C	G	C	G	C	C	C	G
IRIS_313-8791	G	G	C	G	T	G	A	A	A	G	T	T	A	A	A	C	C	C	G	A	T	C	C	G	C	G	C	C	C	G
IRIS_313-10400	G	G	C	G	T	G	A	A	A	G	T	T	A	A	A	C	C	C	G	A	T	C	C	G	C	G	C	C	C	G
IRIS_313-10349	G	G	C	G	T	G	A	A	A	G	T	T	A	A	A	C	C	C	G	A	T	C	C	G	C	G	C	C	C	G
IRIS_313-10404	G	G	C	G	T	G	A	A	A	G	T	T	A	A	A	C	C	C	G	A	T	C	C	G	C	G	C	C	C	G
IRIS_313-8631	G	G	C	G	T	G	A	A	A	G	T	T	A	A	A	C	C	C	G	A	C	C	C	G	C	G	C	C	C	G
IRIS_313-8737	G	G	C	G	T	G	A	A	A	G	T	T	A	A	A	C	C	C	G	A	T	C	C	G	C	G	C	C	C	G
IRIS_313-8889	G	G	C	G	T	G	A	A	A	G	T	T	A	A	A	C	C	C	G	A	T	C	C	G	C	G	C	C	C	G
IRIS_313-8956	G	G	C	G	T	G	A	A	A	G	T	T	A	A	A	C	C	C	G	A	C	C	C	G	C	G	T	C	C	G
IRIS_313-8968	G	G	C	G	T	G	A	A	A	G	T	T	A	A	A	C	C	C	G	A	C	C	C	G	C	G	C	C	C	G
IRIS_313-8988	G	G	C	G	T	G	A	A	A	G	T	T	A	A	A	C	C	C	G	A	C	C	C	G	C	G	C	C	C	G
IRIS_313-8994	G	G	C	G	T	G	A	G	A	G	T	T	A	A	A	C	C	C	G	A	C	C	C	G	C	G	C	C	C	G
IRIS_313-9208	G	G	C	G	T	G	A	A	A	G	T	T	A	A	A	C	C	C	G	A	T	C	C	G	C	G	C	C	C	G
IRIS_313-9287	G	G	C	G	T	G	A	A	A	G	T	T	A	A	A	C	C	C	G	A	C	C	C	G	C	G	C	C	C	G
IRIS_313-9451	G	G	C	G	T	G	A	A	A	G	T	T	A	A	A	C	C	C	G	A	T	C	C	G	C	G	C	C	C	G
IRIS_313-9705	G	G	C	G	T	G	A	A	A	G	T	T	A	A	A	C	C	C	G	A	T	C	C	G	C	G	C	C	C	G
IRIS_313-9898	G	G	C	G	T	G	A	A	A	G	T	T	A	A	C	C	C	C	G	A	C	C	C	G	C	G	C	C	C	A
IRIS_313-9924	G	G	C	G	T	G	A	A	A	G	T	T	A	A	A	C	C	C	G	A	T	C	C	G	C	G	C	C	C	G
IRIS_313-9989	G	G	C	G	T	G	A	A	A	G	T	T	A	A	A	C	C	C	G	A	T	C	C	G	C	G	C	C	C	G
IRIS_313-10001	G	G	C	G	T	G	A	A	A	G	T	T	A	A	A	C	C	C	G	A	T	C	C	G	C	G	C	C	C	G
IRIS_313-10026	G	G	C	G	T	G	A	A	A	G	T	T	A	A	A	C	C	C	G	A	C	C	C	G	C	G	C	C	C	G
IRIS_313-10047	G	G	C	G	T	G	A	A	A	G	T	T	A	A	A	C	C	C	G	A	T	C	C	G	C	G	C	C	C	G
IRIS_313-10226	G	G	C	G	T	G	A	A	A	G	T	T	A	A	A	C	C	C	G	A	T	C	C	G	C	G	C	C	C	G
IRIS_313-10361	G	G	C	G	T	G	A	A	A	G	T	T	A	A	A	C	C	C	G	A	T	C	C	G	C	G	C	C	C	G
IRIS_313-8530	G	G	C	G	T	G	A	A	A	G	T	T	A	A	A	C	C	C	G	A	C	C	C	G	C	G	C	C	C	G
IRIS_313-8723	G	G	C	G	T	G	A	A	A	G	T	T	A	A	A	C	C	C	G	A	T	C	C	G	C	G	C	C	C	G
IRIS_313-9273	G	G	C	G	T	G	A	A	A	G	T	T	A	A	A	C	C	C	G	A	T	C	C	G	C	G	C	C	C	G
IRIS_313-10371	G	G	C	G	T	G	A	A	A	G	T	T	A	A	A	C	C	C	G	A	C	C	C	G	C	G	C	C	C	G
IRIS_313-8386	G	G	C	G	T	G	A	A	A	G	T	T	A	A	A	C	C	C	G	A	C	C	C	G	C	G	C	C	C	G
IRIS_313-8713	G	G	C	G	T	G	A	G	A	G	T	T	A	A	A	C	C	C	G	A	C	C	C	G	C	G	C	C	C	G
IRIS_313-9005	G	G	C	G	T	G	A	G	A	G	T	T	A	A	A	C	C	C	G	A	C	C	C	G	C	G	C	C	C	G
IRIS_313-9294	G	G	C	G	T	G	A	A	A	G	T	T	A	A	A	C	C	C	G	A	C	C	C	G	C	G	C	C	C	G
IRIS_313-9310	G	G	C	G	T	G	A	A	A	G	T	T	A	A	A	C	C	C	G	A	T	C	C	G	C	G	C	C	C	G
IRIS_313-9329	G	G	C	G	T	G	A	A	A	G	T	T	A	A	A	C	C	C	G	A	T	C	C	G	C	G	C	C	C	G
IRIS_313-9360	G	G	C	G	T	G	A	A	A	G	T	T	A	A	A	C	C	C	G	A	T	C	C	G	C	G	C	C	C	G
IRIS_313-10298	G	G	C	G	T	G	A	A	A	G	T	T	A	A	A	C	C	C	G	A	T	C	C	G	C	G	C	C	C	G
IRIS_313-10398	G	G	C	G	T	G	A	A	A	G	T	T	A	A	A	C	C	C	G	A	T	C	C	G	C	G	C	C	C	G
IRIS_313-7684	G	G	C	G	T	G	A	A	A	G	T	T	A	A	A	C	C	C	G	A	C	C	C	G	C	G	C	C	C	G
IRIS_313-7736	G	G	C	G	T	G	A	A	A	G	T	T	A	A	A	C	C	C	G	A	C	C	C	G	C	G	C	C	C	G
IRIS_313-7773	G	G	C	G	T	G	A	A	A	G	T	T	A	A	A	C	C	C	G	A	T	C	C	G	C	G	C	C	C	G
IRIS_313-7766	G	G	C	G	T	G	A	A	A	G	T	T	A	A	A	C	C	C	G	A	C	C	C	G	C	G	C	C	C	G
IRIS_313-7758	G	G	C	G	T	G	A	A	A	G	T	T	A	A	A	C	C	C	G	A	C	C	C	G	C	G	C	C	C	G
IRIS_313-11433	G	G	C	G	T	G	A	A	A	G	T	T	A	A	A	C	C	C	G	A	C	C	C	G	C	G	C	C	C	G
IRIS_313-11443	G	G	C	G	T	G	A	G	A	G	T	T	A	A	A	C	C	C	G	A	C	C	C	G	C	G	C	C	C	G
IRIS_313-11454	G	G	C	G	T	G	A	A	A	G	T	T	A	A	A	C	C	C	G	A	C	C	C	G	C	G	C	C	C	G
IRIS_313-11463	G	G	C	G	T	G	A	A	A	G	T	T	A	A	A	C	C	C	G	A	C	C	C	G	C	G	C	C	C	G
IRIS_313-11483	G	G	C	G	T	G	A	A	A	G	T	T	A	A	A	C	C	C	G	A	C	C	C	G	C	G	C	C	C	G
IRIS_313-11493	G	G	C	G	T	G	A	G	A	G	T	T	A	A	A	C	C	C	G	A	C	C	C	G	C	G	C	C	C	G
IRIS_313-11542	G	G	C	G	T	G	A	A	A	G	T	T	A	A	A	C	C	C	G	A	C	C	C	G	C	G	C	C	C	G
IRIS_313-11546	G	G	C	G	T	G	A	G	A	G	T	T	A	A	A	C	C	C	G	A	C	C	C	G	C	G	C	C	C	G
IRIS_313-11551	G	G	C	G	T	G	A	A	A	G	T	T	A	A	A	C	C	C	G	A	T	C	C	G	C	G	C	C	C	G
IRIS_313-11598	G	G	C	G	T	G	A	A	A	G	T	T	A	A	A	C	C	C	G	A	C	C	C	G	C	G	C	C	C	G
IRIS_313-11600	G	G	C	G	T	G	A	A	A	G	T	T	A	A	A	C	C	C	G	A	C	C	C	G	C	G	C	C	C	G
IRIS_313-11640	G	G	C	G	T	G	A	A	A	G	T	T	A	A	A	C	C	C	G	A	C	T	C	G	C	G	C	C	C	G
IRIS_313-11647	G	G	C	G	T	G	A	A	A	G	T	T	A	A	A	C	C	C	G	A	C	C	C	G	C	G	C	C	C	G
IRIS_313-11666	G	G	C	G	T	G	A	A	A	G	T	T	A	A	A	C	C	C	G	A	C	C	C	G	C	G	C	C	C	G
IRIS_313-11694	G	G	C	G	T	G	A	A	A	G	T	T	A	A	A	C	C	C	G	A	C	C	C	G	C	G	C	C	C	G
IRIS_313-11726	G	G	C	G	T	G	A	A	A	G	T	T	A	A	A	C	C	C	G	A	T	C	C	G	C	G	C	C	C	G
IRIS_313-11740	G	G	C	G	T	G	A	A	A	G	T	T	A	A	A	C	C	C	G	A	C	C	C	G	C	G	C	C	C	G
IRIS_313-11744	G	G	C	G	T	G	A	A	A	G	T	T	A	A	A	C	C	C	G	A	C	C	C	G	C	G	C	C	C	G
IRIS_313-11782	G	G	C	G	T	G	A	A	A	G	T	T	A	A	A	C	C	C	G	A	T	C	C	G	C	G	C	C	C	G
IRIS_313-11865	G	G	C	G	T	G	A	A	A	G	T	T	A	A	A	C	C	C	G	A	T	C	C	G	C	G	C	C	C	G
IRIS_313-11916	G	G	C	G	T	G	A	A	A	G	T	T	A	A	A	C	C	C	G	A	C	C	C	G	C	G	C	C	C	G
IRIS_313-11937	G	G	C	G	T	G	A	A	A	G	T	T	A	A	A	C	C	C	G	A	T	C	C	G	C	G	C	C	C	G
IRIS_313-11947	G	G	C	G	T	G	A	A	A	G	T	T	A	A	A	C	C	C	G	A	T	C	C	G	C	G	C	C	C	G
IRIS_313-11969	G	G	C	G	T	G	A	A	A	G	T	T	A	A	A	C	C	C	G	A	C	T	C	G	C	G	C	C	C	G
IRIS_313-12011	G	G	C	G	T	G	A	A	A	G	T	T	A	A	A	C	C	C	G	A	T	C	C	G	C	G	C	C	C	G
IRIS_313-12012	G	G	C	G	T	G	A	A	A	G	T	T	A	A	A	C	C	C	G	A	T	C	C	G	C	G	C	C	C	G
IRIS_313-11985	G	G	C	G	T	G	A	A	A	G	T	T	A	A	A	C	C	C	G	A	T	C	C	G	C	G	C	C	C	G
IRIS_313-12053	G	G	C	G	T	G	A	A	A	G	T	T	A	A	A	C	C	C	G	A	C	C	C	G	C	G	C	C	C	G
IRIS_313-12072	G	G	C	G	T	G	A	G	A	G	T	T	A	A	A	C	C	C	G	A	C	C	C	G	C	G	C	C	C	G
IRIS_313-12083	G	G	C	G	T	G	A	A	A	G	T	T	A	A	A	C	C	C	G	A	C	C	C	G	C	G	C	C	C	G
IRIS_313-12283	G	G	C	G	T	G	A	G	A	G	T	T	A	A	A	C	C	C	G	A	C	C	C	G	C	G	C	C	C	G
IRIS_313-12284	G	G	C	G	T	G	A	A	A	G	T	T	A	A	A	C	C	C	G	A	C	C	C	G	C	G	C	C	C	G
IRIS_313-10519	G	G	C	G	T	G	A	A	A	G	T	T	A	A	A	C	C	C	G	A	C	T	C	G	C	G	C	C	C	G
IRIS_313-10534	G	G	C	G	T	G	A	A	A	G	T	T	A	A	A	C	C	C	G	A	C	C	C	G	C	G	C	C	C	G
IRIS_313-10527	G	G	C	G	T	G	A	A	A	G	T	T	A	A	A	C	C	C	G	A	C	C	C	G	C	G	C	C	C	G
IRIS_313-10605	G	G	C	G	T	G	A	A	A	G	T	T	A	A	A	C	C	C	G	A	C	C	C	G	C	G	C	C	C	G
IRIS_313-10628	G	G	C	G	T	G	A	A	A	G	T	T	A	A	A	C	C	C	G	A	C	C	C	G	C	G	C	C	C	G
IRIS_313-10668	G	G	C	G	T	G	A	G	A	G	T	T	A	A	A	C	C	C	G	A	C	C	C	G	C	G	C	C	C	G
IRIS_313-10736	G	G	C	G	T	G	A	A	A	G	T	T	A	A	A	C	C	C	G	A	C	C	C	G	C	G	C	C	C	G
IRIS_313-10775	G	G	C	G	T	G	A	A	A	G	T	T	A	A	A	C	C	C	G	A	C	C	C	G	C	G	C	C	C	G
IRIS_313-10715	G	G	C	G	T	G	A	A	A	G	T	T	A	A	A	C	C	C	G	A	C	C	C	G	C	G	C	C	C	G
IRIS_313-10820	G	G	C	G	T	G	A	G	A	G	T	T	A	A	A	C	C	C	G	A	C	C	C	G	C	G	C	C	C	G
IRIS_313-10849	G	G	C	G	T	G	A	A	A	G	T	T	A	A	A	C	C	C	G	A	C	C	C	G	C	G	C	C	C	G
IRIS_313-10885	G	G	C	G	T	G	A	A	A	G	T	T	A	A	A	C	C	C	G	A	T	C	C	G	C	G	C	C	C	G
IRIS_313-10897	G	G	C	G	T	G	A	A	A	G	T	T	A	A	A	C	C	C	G	A	T	C	C	G	C	G	C	C	C	G
IRIS_313-10981	G	G	C	G	T	G	A	A	A	G	T	T	A	A	A	C	C	C	G	A	C	C	C	G	C	G	C	C	C	G
IRIS_313-11013	G	G	C	G	T	G	A	A	A	G	T	T	A	A	A	C	C	C	G	A	C	C	C	G	C	G	C	C	C	G
IRIS_313-11034	G	G	C	G	T	G	A	A	A	G	T	T	A	A	A	C	C	C	G	A	C	C	C	G	C	G	C	C	C	G
IRIS_313-11056	G	G	C	G	T	G	A	A	A	G	T	T	A	A	A	C	C	C	G	A	C	C	C	G	C	G	C	C	C	G
IRIS_313-11084	G	G	C	G	T	G	A	A	A	G	T	T	A	A	C	C	C	C	G	A	C	C	C	G	C	G	C	C	C	G
IRIS_313-11152	G	G	C	G	T	G	A	A	A	G	T	T	A	A	A	C	C	C	G	A	T	C	C	G	C	G	C	C	C	G
IRIS_313-11165	G	G	C	G	T	G	A	A	A	G	T	T	A	A	A	C	C	C	G	A	C	C	C	G	C	G	C	C	C	G
IRIS_313-11088	G	G	C	G	T	G	A	A	A	G	T	T	A	A	A	C	C	C	G	A	T	C	C	G	C	G	C	C	C	G
IRIS_313-11219	G	G	C	G	T	G	A	A	A	G	T	T	A	A	A	C	C	C	G	A	T	C	C	G	C	G	C	C	C	G
IRIS_313-11250	G	G	C	G	T	G	A	A	A	G	T	T	A	A	A	C	C	C	G	A	T	C	C	G	C	G	C	C	C	G
IRIS_313-11251	G	G	C	G	T	G	A	A	A	G	T	T	A	A	A	C	C	C	G	A	C	C	C	G	C	G	C	C	C	G
IRIS_313-11285	G	G	C	G	T	G	A	A	A	G	T	T	A	A	A	C	C	C	G	A	C	C	C	G	C	G	C	C	C	G
IRIS_313-11298	G	G	C	G	T	G	A	A	A	G	T	T	A	A	A	C	C	C	G	A	C	C	C	G	C	G	C	C	C	G
IRIS_313-11300	G	G	C	G	T	G	A	A	A	G	T	T	A	A	A	C	C	C	G	A	C	T	C	G	C	G	C	C	C	G
IRIS_313-11303	G	G	C	G	T	G	A	A	A	G	T	T	A	A	A	C	C	C	G	A	C	C	C	G	C	G	C	C	C	G
IRIS_313-11353	G	G	C	G	T	G	A	A	A	G	T	T	A	A	A	C	C	C	G	A	C	C	C	G	C	G	C	C	C	G
IRIS_313-11361	G	G	C	G	T	G	A	A	A	G	T	T	A	A	A	C	C	C	G	A	C	C	C	G	C	G	C	C	C	G
IRIS_313-11367	G	G	C	G	T	G	A	A	A	G	T	T	A	A	A	C	C	C	G	A	C	C	C	G	C	G	C	C	C	G
IRIS_313-11370	G	G	C	G	T	G	A	A	A	G	T	T	A	A	A	C	C	C	G	A	C	T	C	G	C	G	C	C	C	G
IRIS_313-11372	G	G	C	G	T	G	A	A	A	G	T	T	A	A	A	C	C	C	G	A	C	C	C	G	C	G	C	C	C	G
IRIS_313-11414	G	G	C	G	T	G	A	A	A	G	T	T	A	A	A	C	C	C	G	A	C	C	C	G	C	G	C	C	C	G
B052	G	G	C	G	T	G	A	A	A	G	T	T	A	A	A	C	C	C	G	A	C	C	C	G	C	G	C	C	C	G
B120	G	G	C	G	T	G	A	A	A	G	T	T	A	A	A	C	C	C	G	A	T	C	C	G	C	G	C	C	C	G
B195	G	G	C	G	T	G	A	A	A	G	T	T	A	A	A	C	C	C	G	A	C	C	C	G	C	G	C	C	C	G
B239	G	G	C	G	T	G	A	A	A	G	T	T	A	A	A	C	C	C	G	A	T	C	C	G	C	G	C	C	C	G
B265	G	G	C	G	T	G	A	A	A	G	T	T	A	A	A	C	C	C	G	A	C	C	C	G	C	G	C	C	C	G
CX12	G	G	C	G	T	G	A	A	A	G	T	T	A	A	A	C	C	C	G	A	T	C	C	G	C	G	C	C	C	G
CX23	G	G	C	G	T	G	A	A	A	G	T	T	A	A	A	C	C	C	G	A	T	C	C	G	C	G	C	C	C	G
CX29	G	G	C	G	T	G	A	A	A	G	T	T	A	A	A	C	C	C	G	A	C	C	C	G	C	G	C	C	C	G
CX378	G	G	C	G	T	G	A	A	A	G	T	T	A	A	A	C	C	C	G	A	T	C	C	G	C	G	C	C	C	G
CX52	G	G	C	G	T	G	A	G	A	G	T	T	A	A	A	C	C	C	G	A	C	C	C	G	C	G	C	C	C	G
IRIS_313-8982	G	G	C	G	T	G	A	A	A	G	T	T	A	A	A	C	C	C	G	A	C	C	C	G	C	G	C	C	C	G
IRIS_313-9204	G	G	C	G	T	G	A	A	A	G	T	T	A	A	A	C	C	C	G	A	C	C	C	G	C	G	C	C	C	G
IRIS_313-8873	G	G	C	G	T	G	A	A	A	G	T	T	A	A	A	C	C	C	G	A	C	C	C	G	C	G	C	C	C	G
IRIS_313-11838	G	G	C	G	T	G	A	A	A	G	T	T	A	A	A	C	C	C	G	A	T	C	C	G	C	G	C	C	C	G
IRIS_313-11996	G	G	C	G	T	G	A	A	A	G	T	T	A	A	A	C	C	C	G	A	C	C	C	G	C	G	C	C	C	G
IRIS_313-10610	G	G	C	G	T	G	A	A	A	G	T	T	A	A	A	C	C	C	G	A	C	C	C	G	C	G	C	C	C	G
IRIS_313-10717	G	G	C	G	T	G	A	A	A	G	T	T	A	A	A	C	C	C	G	A	C	T	C	G	C	G	C	C	C	G
IRIS_313-11211	G	G	C	G	T	G	A	A	A	G	T	T	A	A	A	C	C	C	G	A	C	C	C	G	C	G	C	C	C	G
IRIS_313-11254	G	G	C	G	T	G	A	A	A	G	T	T	A	A	A	C	C	C	G	A	T	C	C	G	C	G	C	C	C	G
IRIS_313-11351	G	G	C	G	T	G	A	A	A	G	T	T	A	A	A	C	C	C	G	A	C	C	C	G	C	G	C	C	C	G
IRIS_313-15896	G	G	C	G	T	G	A	A	A	G	T	T	A	A	A	C	C	C	G	A	C	C	C	G	C	G	C	C	C	G
IRIS_313-8390	G	G	C	G	T	G	A	A	A	G	T	T	A	A	A	C	C	C	G	A	C	C	C	G	C	G	C	C	C	G
IRIS_313-9137	G	G	C	G	T	G	A	A	A	G	T	T	A	A	A	C	C	C	G	A	C	C	C	G	C	G	C	C	C	G
IRIS_313-9422	G	G	C	G	T	G	A	A	A	G	T	T	A	A	A	C	C	C	G	A	C	C	C	G	C	G	C	C	C	G
IRIS_313-8655	G	G	C	G	T	G	A	A	A	G	T	T	A	A	A	C	C	C	G	A	C	C	C	G	C	G	C	C	C	G
IRIS_313-8244	G	G	C	G	T	G	A	A	A	G	T	T	A	A	A	C	C	C	G	A	C	C	C	G	C	G	C	C	C	G
IRIS_313-8292	G	G	C	G	T	G	A	A	A	G	T	T	A	A	A	C	C	C	G	A	C	C	C	G	C	G	C	C	C	G
IRIS_313-10224	G	G	C	G	T	G	A	A	A	G	T	T	A	A	A	C	C	C	G	A	T	C	C	G	C	G	C	C	C	G
IRIS_313-8622	G	G	C	G	T	G	A	A	A	G	T	T	A	A	A	C	C	C	G	A	C	C	C	G	C	G	C	C	C	G
IRIS_313-8872	G	G	C	G	T	G	A	A	A	G	T	T	A	A	A	C	C	C	G	A	C	C	C	G	C	G	C	C	C	G
IRIS_313-8621	G	G	C	G	T	G	A	A	A	G	T	T	A	A	A	C	C	C	G	A	C	C	C	G	C	G	C	C	C	G
IRIS_313-9070	G	G	C	G	T	G	A	A	A	G	T	T	A	A	A	C	C	C	G	A	T	C	C	G	C	G	C	C	C	G
IRIS_313-9121	G	G	C	G	T	G	A	A	A	G	T	T	A	A	A	C	C	C	G	A	C	C	C	G	C	G	C	C	C	G
IRIS_313-9285	G	G	C	G	T	G	A	A	A	G	T	T	A	A	A	C	C	C	G	A	C	C	C	G	C	G	C	C	C	G
IRIS_313-9403	G	G	C	G	T	G	A	A	A	G	T	T	A	A	A	C	C	C	G	A	C	C	C	G	C	G	C	C	C	G
IRIS_313-9609	G	G	C	G	T	G	A	A	A	G	T	T	A	A	A	C	C	C	G	A	C	C	C	G	C	G	C	C	C	G
IRIS_313-9758	G	G	C	G	T	G	A	A	A	G	T	T	A	A	A	C	C	C	G	A	T	C	C	G	C	G	C	C	C	G
IRIS_313-10010	G	G	C	G	T	G	A	A	A	G	T	T	A	A	A	C	C	C	G	A	C	C	C	G	C	G	C	C	C	G
IRIS_313-10045	G	G	C	G	T	G	A	A	A	G	T	T	A	A	A	C	C	C	G	A	C	C	C	G	C	G	C	C	C	G
IRIS_313-10191	G	G	C	G	T	G	A	A	A	G	T	T	A	A	A	C	C	C	G	A	T	C	C	G	C	G	C	C	C	G
IRIS_313-10287	G	G	C	G	T	G	A	A	A	G	T	T	A	A	A	C	C	C	G	A	T	C	C	G	C	G	C	C	C	G
IRIS_313-8468	G	G	C	G	T	G	A	A	A	G	T	T	A	A	A	C	C	C	G	A	T	C	C	G	C	G	C	C	C	G
IRIS_313-9102	G	G	C	G	T	G	A	A	A	G	T	T	A	A	A	C	C	C	G	A	T	C	C	G	C	G	C	C	C	G
IRIS_313-10380	G	G	C	G	T	G	A	A	A	G	T	T	A	A	A	C	C	C	G	A	C	C	C	G	C	G	C	C	C	G
IRIS_313-7826	G	G	C	G	T	G	A	A	A	G	T	T	A	A	A	C	C	C	G	A	C	C	C	G	C	G	C	C	C	G
IRIS_313-7769	G	G	C	G	T	G	A	A	A	G	T	T	A	A	A	C	C	C	G	A	C	C	C	G	C	G	C	C	C	G
IRIS_313-8215	G	G	C	G	T	G	A	A	A	G	T	T	A	A	A	C	C	C	G	A	C	C	C	G	C	G	C	C	C	G
IRIS_313-11442	G	G	C	G	T	G	A	G	A	G	T	T	A	A	A	C	C	C	G	A	C	C	C	G	C	G	C	C	C	G
IRIS_313-11462	G	G	C	G	T	G	A	A	A	G	T	T	A	A	A	C	C	C	G	A	C	C	C	G	C	G	C	C	C	G
IRIS_313-11525	G	G	C	G	T	G	A	A	A	G	T	T	A	A	A	C	C	C	G	A	T	C	C	G	C	G	C	C	C	G
IRIS_313-11597	G	G	C	G	T	G	A	A	A	G	T	T	A	A	A	C	C	C	G	A	C	C	C	G	C	G	C	C	C	G
IRIS_313-11602	G	G	C	G	T	G	A	A	A	G	T	T	A	A	A	C	C	C	G	A	C	C	C	G	C	G	C	C	C	G
IRIS_313-11772	G	G	C	G	T	G	A	A	A	G	T	T	A	A	A	C	C	C	G	A	C	C	C	G	C	G	C	C	C	G
IRIS_313-11952	G	G	C	G	T	G	A	A	A	G	T	T	A	A	A	C	C	C	G	A	T	C	C	G	C	G	C	C	C	G
IRIS_313-11976	G	G	C	G	T	G	A	A	A	G	T	T	A	A	A	C	C	C	G	A	T	C	C	G	C	G	C	C	C	G
IRIS_313-12016	G	G	C	G	T	G	A	A	A	G	T	T	A	A	A	C	C	C	G	A	C	C	C	G	C	G	C	C	C	G
IRIS_313-12055	G	G	C	G	T	G	A	A	A	G	T	T	A	A	A	C	C	C	G	A	C	C	C	G	C	G	C	C	C	G
IRIS_313-12102	G	G	C	G	T	G	A	A	A	G	T	T	A	A	A	C	C	C	G	A	T	C	C	G	C	G	C	C	C	G
IRIS_313-12081	G	G	C	G	T	G	A	A	A	G	T	T	A	A	A	C	C	C	G	A	T	C	C	G	C	G	C	C	C	G
IRIS_313-12269	G	G	C	G	T	G	A	A	A	G	T	T	A	A	A	C	C	C	G	A	C	C	C	G	C	G	C	C	C	G
IRIS_313-10504	G	G	C	G	T	G	A	A	A	G	T	T	A	A	A	C	C	C	G	A	C	C	C	G	C	G	C	C	C	G
IRIS_313-10516	G	G	C	G	T	G	A	A	A	G	T	T	A	A	A	C	C	C	G	A	C	C	C	G	C	G	C	C	C	G
IRIS_313-10536	G	G	C	G	T	G	A	A	A	G	T	T	A	A	A	C	C	C	G	A	C	C	C	G	C	G	C	C	C	G
IRIS_313-10539	G	G	C	G	T	G	A	A	A	G	T	T	A	A	A	C	C	C	G	A	C	C	C	G	C	G	C	C	C	G
IRIS_313-10675	G	G	C	G	T	G	A	A	A	G	T	T	A	A	A	C	C	C	G	A	C	C	C	G	C	G	C	C	C	G
IRIS_313-10735	G	G	C	G	T	G	A	A	A	G	T	T	A	A	A	C	C	C	G	A	C	C	C	G	C	G	C	C	C	G
IRIS_313-10871	G	G	C	G	T	G	A	A	A	G	T	T	A	A	A	C	C	C	G	A	C	C	C	G	C	G	C	C	C	G
IRIS_313-10891	G	G	C	G	T	G	A	A	A	G	T	T	A	A	A	C	C	C	G	A	C	C	C	G	C	G	C	C	C	G
IRIS_313-10894	G	G	C	G	T	G	A	A	A	G	T	T	A	A	A	C	C	C	G	A	C	C	C	G	C	G	C	C	C	G
IRIS_313-10917	G	G	C	G	T	G	A	A	A	G	T	T	A	A	A	C	C	C	G	A	C	C	C	G	C	G	C	C	C	G
IRIS_313-10980	G	G	C	G	T	G	A	A	A	G	T	T	A	A	A	C	C	C	G	A	C	C	C	G	C	G	C	C	C	G
IRIS_313-11017	G	G	C	G	T	G	A	A	A	G	T	T	A	A	A	C	C	C	G	A	C	C	C	G	C	G	C	C	C	G
IRIS_313-11019	G	G	C	G	T	G	A	A	A	G	T	T	A	A	A	C	C	C	G	A	C	C	C	G	C	G	C	C	C	G
IRIS_313-11041	G	G	C	G	T	G	A	A	A	G	T	T	A	A	A	C	C	C	G	A	C	C	C	G	C	G	C	C	C	G
IRIS_313-11065	G	G	C	G	T	G	A	A	A	G	T	T	A	A	A	C	C	C	G	A	C	C	C	G	C	G	C	C	C	G
IRIS_313-11067	G	G	C	G	T	G	A	A	A	G	T	T	A	A	A	C	C	C	G	A	C	C	C	T	C	G	C	C	C	G
IRIS_313-11096	G	G	C	G	T	G	A	A	A	G	T	T	A	A	A	C	C	C	G	A	C	C	C	G	C	G	C	C	C	G
IRIS_313-11123	G	G	C	G	T	G	A	A	A	G	T	T	A	A	A	C	C	C	G	A	C	C	C	G	C	G	C	C	C	G
IRIS_313-11138	G	G	C	G	T	G	A	A	A	G	T	T	A	A	A	C	C	C	G	A	T	C	C	G	C	G	C	C	C	G
IRIS_313-11175	G	G	C	G	T	G	A	A	A	G	T	T	A	A	A	C	C	C	G	A	C	C	C	G	C	G	C	C	C	G
IRIS_313-11232	G	G	C	G	T	G	A	A	A	G	T	T	A	A	A	C	C	C	G	A	C	C	C	G	C	G	C	C	C	G
IRIS_313-11261	G	G	C	G	T	G	A	G	A	G	T	T	A	A	A	C	C	C	G	A	C	C	C	G	C	G	C	C	C	G
IRIS_313-11324	G	G	C	G	T	G	A	A	A	G	T	T	A	A	A	C	C	C	G	A	C	C	C	G	C	G	C	C	C	G
IRIS_313-11339	G	G	C	G	T	G	A	A	A	G	T	T	A	A	A	C	C	C	G	A	T	C	C	G	C	G	C	C	C	G
IRIS_313-11347	G	G	C	G	T	G	A	A	A	G	T	T	A	A	A	C	C	C	G	A	C	C	C	G	C	G	C	C	C	G
IRIS_313-11359	G	G	C	G	T	G	A	A	A	G	T	T	A	A	A	C	C	C	G	A	C	C	C	G	C	G	C	C	C	G
IRIS_313-11368	G	G	C	G	T	G	A	A	A	G	T	T	A	A	A	C	C	C	G	A	C	C	C	G	C	G	C	C	C	G
IRIS_313-11384	G	G	C	G	T	G	A	A	A	G	T	T	A	A	A	C	C	C	G	A	C	C	C	G	C	G	C	C	C	G
IRIS_313-11387	G	G	C	G	T	G	A	A	A	G	T	T	A	A	A	C	C	C	G	A	C	C	C	G	C	G	C	C	C	G
IRIS_313-11408	G	G	C	G	T	G	A	A	A	G	T	T	A	A	A	C	C	C	G	A	C	T	C	G	C	G	C	C	C	G
B065	G	G	C	G	T	G	A	A	A	G	T	T	A	A	A	C	C	C	G	A	T	C	C	G	C	G	C	C	C	G
B075	G	G	C	G	T	G	A	A	A	G	T	T	A	A	A	C	C	C	G	A	T	C	C	G	C	G	C	C	C	G
B176	G	G	C	G	T	G	A	A	A	G	T	T	A	A	A	C	C	C	G	A	C	C	C	G	C	G	C	C	C	G
CX17	G	G	C	G	T	G	A	A	A	G	T	T	A	A	A	C	C	C	G	A	T	C	C	G	C	G	C	C	C	G
CX399	G	G	C	G	T	G	A	A	A	G	T	T	A	A	A	C	C	C	G	A	C	C	C	G	C	G	C	C	C	G
CX73	G	G	C	G	T	G	A	A	A	G	T	T	A	A	A	C	C	C	G	A	T	C	C	G	C	G	C	C	C	G
IRIS_313-9555	G	G	C	G	T	G	A	A	A	G	T	T	A	A	A	C	C	C	G	A	C	C	C	G	C	G	C	C	C	G
IRIS_313-11948	G	G	C	G	T	G	A	A	A	G	T	T	A	A	A	C	C	C	G	A	T	C	C	G	C	G	C	C	C	G
IRIS_313-11291	G	G	C	G	T	G	A	A	A	G	T	T	A	A	A	C	C	C	G	A	C	C	C	G	C	G	C	C	C	G
B028	G	G	C	G	T	G	A	A	A	G	T	T	A	A	A	C	C	C	G	A	C	C	C	G	C	G	C	C	C	G
IRIS_313-8316	G	G	C	G	T	G	A	A	A	G	T	T	A	A	A	C	C	C	G	A	C	C	C	G	C	G	C	C	C	G
IRIS_313-10417	G	G	C	G	T	G	A	A	A	G	T	T	A	A	A	C	C	C	G	A	T	C	C	G	C	G	C	C	C	G
IRIS_313-8435	G	G	C	G	T	G	A	A	A	G	T	T	A	A	A	C	C	C	G	A	T	C	C	G	C	G	C	C	C	G
IRIS_313-8458	G	G	C	G	T	G	A	A	A	G	T	T	A	A	A	C	C	C	G	A	C	C	C	G	C	G	C	C	C	G
IRIS_313-8632	G	G	C	G	T	G	A	A	A	G	T	T	A	A	A	C	C	C	G	A	C	C	C	G	C	G	C	C	C	G
IRIS_313-8731	G	G	C	G	T	G	A	A	A	G	T	T	A	A	A	C	C	C	G	A	C	C	C	G	C	G	C	C	C	G
IRIS_313-8796	G	G	C	G	T	G	A	A	A	G	T	T	A	A	A	C	C	C	G	A	C	C	C	G	C	G	C	C	C	G
IRIS_313-8844	G	G	C	G	T	G	A	A	A	G	T	T	A	A	A	C	C	C	G	A	T	C	C	G	C	G	C	C	C	G
IRIS_313-9243	G	G	C	G	T	G	A	A	A	G	T	T	A	A	A	C	C	C	G	A	C	C	C	G	C	G	C	C	C	G
IRIS_313-7780	G	G	C	G	T	G	A	A	A	G	T	T	A	A	A	C	C	C	G	A	C	C	C	G	C	G	C	C	C	G
IRIS_313-7792	G	G	C	G	T	G	A	A	A	G	T	T	A	A	A	C	C	C	G	A	C	C	C	G	C	G	C	C	C	G
IRIS_313-11456	G	G	C	G	T	G	A	A	A	G	T	T	A	A	A	C	C	C	G	A	C	C	C	G	C	G	C	C	C	G
IRIS_313-11564	G	G	C	G	T	G	A	A	A	G	T	T	A	A	A	C	C	C	G	A	C	C	C	G	C	G	C	C	C	A
IRIS_313-11594	G	G	C	G	T	G	A	A	A	G	T	T	A	A	A	C	C	C	G	A	C	C	C	G	C	G	C	C	C	G
IRIS_313-11604	G	G	C	G	T	G	A	A	A	G	T	T	A	A	A	C	C	C	G	A	C	C	C	G	C	G	C	C	C	G
IRIS_313-11617	G	G	C	G	T	G	A	A	A	G	T	T	A	A	A	C	C	C	G	A	C	C	C	G	C	G	C	C	C	G
IRIS_313-11620	G	G	C	G	T	G	A	A	A	G	T	T	A	A	A	C	C	C	G	A	C	C	C	G	C	G	C	C	C	G
IRIS_313-11827	G	G	C	G	T	G	A	A	A	G	T	T	A	A	A	C	C	C	G	A	C	C	C	G	C	G	C	C	C	G
IRIS_313-11862	G	G	C	G	T	G	A	A	A	G	T	T	A	A	A	C	C	C	G	A	T	C	C	G	C	G	C	C	C	G
IRIS_313-12017	G	G	C	G	T	G	A	A	A	G	T	T	A	A	A	C	C	C	G	A	C	C	C	G	C	G	C	C	C	G
IRIS_313-12138	G	G	C	G	T	G	A	G	A	G	T	T	A	A	A	C	C	C	G	A	C	C	C	G	C	G	C	C	C	G
IRIS_313-12182	G	G	C	G	T	G	A	G	A	G	T	T	A	A	A	C	C	C	G	A	C	C	C	G	C	G	C	C	C	G
IRIS_313-12190	G	G	C	G	T	G	A	G	A	G	T	T	A	A	A	C	C	C	G	A	C	C	C	G	C	G	C	C	C	G
IRIS_313-12207	G	G	C	G	T	G	A	G	A	G	T	T	A	A	A	C	C	C	G	A	C	C	C	G	C	G	C	C	C	G
IRIS_313-12210	G	G	C	G	T	G	A	A	A	G	T	T	A	A	A	C	C	C	G	A	C	C	C	G	C	G	C	C	C	G
IRIS_313-12270	G	G	C	G	T	G	A	G	A	G	T	T	A	A	A	C	C	C	G	A	C	C	C	G	C	G	C	C	C	G
IRIS_313-10595	G	G	C	G	T	G	A	A	A	G	T	T	A	A	A	C	C	C	G	A	C	C	C	G	C	G	C	C	C	G
IRIS_313-10676	G	G	C	G	T	G	A	A	A	G	T	T	A	A	A	C	C	C	G	A	C	C	C	G	C	G	C	C	C	G
IRIS_313-10723	G	G	C	G	T	G	A	A	A	G	T	T	A	A	A	C	C	C	G	A	T	C	C	G	C	G	C	C	C	G
IRIS_313-10768	G	G	C	G	T	G	A	A	A	G	T	T	A	A	A	C	C	C	G	A	T	C	C	G	C	G	C	C	C	G
IRIS_313-10845	G	G	C	G	T	G	A	A	A	G	T	T	A	A	A	C	C	C	G	A	C	C	C	G	C	G	C	C	C	G
IRIS_313-10965	G	G	C	G	T	G	A	A	A	G	T	T	A	A	A	C	C	C	G	A	C	C	C	G	C	G	C	C	C	G
IRIS_313-10966	G	G	C	G	T	G	A	A	A	G	T	T	A	A	A	C	C	C	G	A	C	C	C	G	C	G	C	C	C	G
IRIS_313-10969	G	G	C	G	T	G	A	A	A	G	T	T	A	A	A	C	C	C	G	A	C	C	C	G	C	G	C	C	C	G
IRIS_313-11011	G	G	C	G	T	G	A	A	A	G	T	T	A	A	A	C	C	C	G	A	C	C	C	G	C	G	C	C	C	G
IRIS_313-11110	G	G	C	G	T	G	A	A	A	G	T	T	A	A	A	C	C	C	G	A	C	C	C	G	C	G	C	C	C	G
IRIS_313-11131	G	G	C	G	T	G	A	A	A	G	T	T	A	A	A	C	C	C	G	A	T	C	C	G	C	G	C	C	C	G
IRIS_313-11141	G	G	C	G	T	G	A	A	A	G	T	T	A	A	A	C	C	C	G	A	C	C	C	G	C	G	C	C	C	G
IRIS_313-11158	G	G	C	G	T	G	A	A	A	G	T	T	A	A	A	C	C	C	G	A	T	C	C	G	C	G	C	C	C	G
IRIS_313-11164	G	G	C	G	T	G	A	A	A	G	T	T	A	A	A	C	C	C	G	A	C	C	C	G	C	G	C	C	C	G
IRIS_313-11171	G	G	C	G	T	G	A	A	A	G	T	T	A	A	A	C	C	C	G	A	C	C	C	G	C	G	C	C	C	G
IRIS_313-11226	G	G	C	G	T	G	A	A	A	G	T	T	A	A	A	C	C	C	G	A	C	C	C	G	C	G	C	C	C	G
IRIS_313-11319	G	G	C	G	T	G	A	A	A	G	T	T	A	A	A	C	C	C	G	A	T	C	C	G	C	G	C	C	C	G
IRIS_313-11322	G	G	C	G	T	G	A	A	A	G	T	T	A	A	A	C	C	C	G	A	C	C	C	G	C	G	C	C	C	G
IRIS_313-11363	G	G	C	G	T	G	A	A	A	G	T	T	A	A	A	C	C	C	G	A	C	C	C	G	C	G	C	C	C	G
B087	G	G	C	G	T	G	A	A	A	G	T	T	A	A	A	C	C	C	G	A	C	T	C	G	C	G	C	C	C	G
B260	G	G	C	G	T	G	A	A	A	G	T	T	A	A	A	C	C	C	G	A	T	C	C	G	C	G	C	C	C	G
CX319	G	G	C	G	T	G	A	G	A	G	T	T	A	A	A	C	C	C	G	A	C	C	C	G	C	G	C	C	C	G
CX390	G	G	C	G	T	G	A	A	A	G	T	T	A	A	A	C	C	C	G	A	C	C	C	G	C	G	C	C	C	G
CX96	G	G	C	G	T	G	A	A	A	G	T	T	A	A	A	C	C	C	G	A	C	C	C	G	C	G	C	C	C	G
IRIS_313-8880	G	G	C	G	T	G	A	A	A	G	T	T	A	A	A	C	C	C	G	A	C	C	C	G	C	G	C	C	C	G
IRIS_313-9694	G	G	C	G	T	G	A	A	A	G	T	T	A	A	A	C	C	C	G	A	T	C	C	G	C	G	C	C	C	G
IRIS_313-11905	G	G	C	G	T	G	A	G	A	G	T	T	A	A	A	C	C	C	G	A	C	C	C	G	C	G	C	C	C	G
IRIS_313-10733	G	G	C	G	T	G	A	G	A	G	T	T	A	A	A	C	C	C	G	A	C	C	C	G	C	G	C	C	C	G
IRIS_313-11124	G	G	C	G	T	G	A	A	A	G	T	T	A	A	A	C	C	C	G	A	C	C	C	G	C	G	C	C	C	G
IRIS_313-11231	G	G	C	G	T	G	A	A	A	G	T	T	A	A	A	C	C	C	G	A	C	C	C	G	C	G	C	C	C	G
IRIS_313-15899	G	G	C	G	T	G	A	A	A	G	T	T	A	A	A	C	C	C	G	A	C	C	C	G	C	G	C	C	C	G
IRIS_313-15903	G	G	C	G	T	G	A	A	A	G	T	T	A	A	A	C	C	C	G	A	T	C	C	G	C	G	C	C	C	G
IRIS_313-9283	G	G	C	G	T	G	A	A	A	G	T	T	A	A	A	C	C	C	G	A	C	C	C	G	C	G	C	C	C	G
IRIS_313-9817	G	G	C	G	T	G	A	A	A	G	T	T	A	A	A	C	C	C	G	A	C	C	C	G	C	G	C	C	C	G
IRIS_313-8383	G	G	C	G	T	G	A	A	A	G	T	T	A	A	A	C	C	C	G	A	C	C	C	G	C	G	C	C	C	G
IRIS_313-9187	G	G	C	G	T	G	A	A	A	G	T	T	A	A	A	C	C	C	G	A	T	C	C	G	C	G	C	C	C	G
IRIS_313-9695	G	G	C	G	T	G	A	A	A	G	T	T	A	A	A	C	C	C	G	A	C	C	C	G	C	G	C	C	C	G
IRIS_313-8303	G	G	C	G	T	G	A	A	A	G	T	T	A	A	A	C	C	C	G	A	C	T	C	G	C	G	C	C	C	G
IRIS_313-8382	G	G	C	G	T	G	A	A	A	G	T	T	A	A	A	C	C	C	G	A	T	C	C	G	C	G	C	C	C	G
IRIS_313-8392	G	G	C	G	T	G	A	A	A	G	T	T	A	A	A	C	C	C	G	A	C	C	C	G	C	G	C	C	C	G
IRIS_313-8585	G	G	C	G	T	G	A	G	A	G	T	T	A	A	A	C	C	C	G	A	C	C	C	G	C	G	C	C	C	G
IRIS_313-8783	G	G	C	G	T	G	A	A	A	G	T	T	A	A	A	C	C	C	G	A	C	C	C	G	C	G	C	C	C	G
IRIS_313-8822	G	G	C	G	T	G	A	A	A	G	T	T	A	A	A	C	C	C	G	A	C	C	C	G	C	G	C	C	C	G
IRIS_313-9258	G	G	C	G	T	G	A	A	A	G	T	T	A	A	A	C	C	C	G	A	C	C	C	G	C	G	C	C	C	G
IRIS_313-9484	G	G	C	G	T	G	A	A	A	G	T	T	A	A	A	C	C	C	G	A	C	C	C	G	C	G	C	C	C	G
IRIS_313-9560	G	G	C	G	T	G	A	G	A	G	T	T	A	A	A	C	C	C	G	A	C	C	C	G	C	G	C	C	C	G
IRIS_313-9862	G	G	C	G	T	G	A	A	A	G	T	T	A	A	A	C	C	C	G	A	C	T	C	G	C	G	C	C	C	G
IRIS_313-10179	G	G	C	G	T	G	A	A	A	G	T	T	A	A	A	C	C	C	G	A	C	C	C	G	C	G	C	C	C	G
IRIS_313-9687	G	G	C	G	T	G	A	A	A	G	T	T	A	A	A	C	C	C	G	A	C	C	C	G	C	G	C	C	C	G
IRIS_313-10360	G	G	C	G	T	G	A	A	A	G	T	T	A	A	A	C	C	C	G	A	C	C	C	G	C	G	C	C	C	G
IRIS_313-8767	G	G	C	G	T	G	A	A	A	G	T	T	A	A	A	C	C	C	G	A	T	C	C	G	C	G	C	C	C	G
IRIS_313-7650	G	G	C	G	T	G	A	A	A	G	T	T	A	A	A	C	C	C	G	A	C	C	C	G	C	G	C	C	C	G
IRIS_313-11448	G	G	C	G	T	G	A	A	A	G	T	T	A	A	A	C	C	C	G	A	C	C	C	G	C	G	C	C	C	G
IRIS_313-11452	G	G	C	G	T	G	A	A	A	G	T	T	A	A	A	C	C	C	G	A	C	C	C	G	C	G	C	C	C	G
IRIS_313-11482	G	G	C	G	T	G	A	A	A	G	T	T	A	A	A	C	C	C	G	A	C	C	C	G	C	G	C	C	C	G
IRIS_313-11497	G	G	C	G	T	G	A	A	A	G	T	T	A	A	A	C	C	C	G	A	C	C	C	G	C	G	C	C	C	G
IRIS_313-11793	G	G	C	G	T	G	A	A	A	G	T	T	A	A	A	C	C	C	G	A	C	C	C	G	C	G	C	C	C	G
IRIS_313-11934	G	G	C	G	T	G	A	A	A	G	T	T	A	A	A	C	C	C	G	A	C	C	C	G	C	G	C	C	C	G
IRIS_313-10452	G	G	C	G	T	G	A	A	A	G	T	T	A	A	A	C	C	C	G	A	T	C	C	G	C	G	C	C	C	G
IRIS_313-10513	G	G	C	G	T	G	A	A	A	G	T	T	A	A	A	C	C	C	G	A	C	C	C	G	C	G	C	C	C	G
IRIS_313-10602	G	G	C	G	T	G	A	A	A	G	T	T	A	A	A	C	C	C	G	A	C	C	C	G	C	G	C	C	C	G
IRIS_313-10614	G	G	C	G	T	G	A	A	A	G	T	T	A	A	A	C	C	C	G	A	C	C	C	G	C	G	C	C	C	G
IRIS_313-10856	G	G	C	G	T	G	A	A	A	G	T	T	A	A	A	C	C	C	G	A	C	C	C	G	C	G	C	C	C	G
IRIS_313-10887	G	G	C	G	T	G	A	G	A	G	T	T	A	A	A	C	C	C	G	A	C	C	C	G	C	G	C	C	C	G
IRIS_313-10901	G	G	C	G	T	G	A	A	A	G	T	T	A	A	A	C	C	C	G	A	T	C	C	G	C	G	C	C	C	G
IRIS_313-11114	G	G	C	G	T	G	A	A	A	G	T	T	A	A	A	C	C	C	G	A	C	C	C	G	C	G	C	C	C	G
IRIS_313-11293	G	G	C	G	T	G	A	A	A	G	T	T	A	A	A	C	C	C	G	A	C	C	C	G	C	G	C	C	C	A
IRIS_313-11304	G	G	C	G	T	G	A	G	A	G	T	T	A	A	A	C	C	C	G	A	C	C	C	G	C	G	C	C	C	G
IRIS_313-11360	G	G	C	G	T	G	A	A	A	G	T	T	A	A	A	C	C	C	G	A	C	C	C	G	C	G	C	C	C	G
IRIS_313-11383	G	G	C	G	T	G	A	A	A	G	T	T	A	A	A	C	C	C	G	A	C	C	C	G	C	G	C	C	C	G
B011	G	G	C	G	T	G	A	A	A	G	T	T	A	A	A	C	C	C	G	A	C	C	C	G	C	G	C	C	C	G
B184	G	G	C	G	T	G	A	A	A	G	T	T	A	A	A	C	C	C	G	A	C	C	C	G	C	G	C	C	C	G
CX360	G	G	C	G	T	G	A	A	A	G	T	T	A	A	A	C	C	C	G	A	T	C	C	G	C	G	C	C	C	G
CX5	G	G	C	G	T	G	A	G	A	G	T	T	A	A	A	C	C	C	G	A	C	C	C	G	C	G	C	C	C	G
CX50	G	G	C	G	T	G	A	A	A	G	T	T	A	A	A	C	C	C	G	A	C	C	C	G	C	G	C	C	C	G
CX86	G	G	C	G	T	G	A	A	A	G	T	T	A	A	A	C	C	C	G	A	T	C	C	G	C	G	C	C	C	G
IRIS_313-10375	G	G	C	G	T	G	A	A	A	G	T	T	A	A	A	C	C	C	G	A	C	C	C	G	C	G	C	C	C	G
IRIS_313-10721	G	G	C	G	T	G	A	A	A	G	T	T	A	A	A	C	C	C	G	A	C	C	C	G	C	G	C	C	C	G
IRIS_313-11170	G	G	C	G	T	G	A	A	A	G	T	T	A	A	A	C	C	C	G	A	C	C	C	G	C	G	C	C	C	G
IRIS_313-11196	G	G	C	G	T	G	A	A	A	G	T	T	A	A	A	C	C	C	G	A	C	C	C	G	C	G	C	C	C	G
IRIS_313-11203	G	G	C	G	T	G	A	A	A	G	T	T	A	A	A	C	C	C	G	A	C	C	C	G	C	G	C	C	C	G
B026	G	G	C	G	T	G	A	A	A	G	T	T	A	A	A	C	C	C	G	A	C	C	C	G	C	G	C	C	C	G
B076	G	G	C	G	T	G	A	A	A	G	T	T	A	A	A	C	C	C	G	A	T	C	C	G	C	G	C	C	C	G
IRIS_313-8721	G	G	C	G	T	G	A	A	A	G	T	T	A	A	A	C	C	C	G	A	C	C	C	G	C	G	C	C	C	G
IRIS_313-8409	G	G	C	G	T	G	A	A	A	G	T	T	A	A	A	C	C	C	G	A	C	C	C	G	C	G	C	C	C	G
IRIS_313-8342	G	G	C	G	T	G	A	A	A	G	T	T	A	A	A	C	C	C	G	A	C	C	C	G	C	G	C	C	C	G
IRIS_313-8771	G	G	C	G	T	G	A	A	A	G	T	T	A	A	A	C	C	C	G	A	C	C	C	G	C	G	C	C	C	G
IRIS_313-8614	G	G	C	G	T	G	A	A	A	G	T	T	A	A	A	C	C	C	G	A	C	C	C	G	C	G	C	C	C	G
IRIS_313-8744	G	G	C	G	T	G	A	A	A	G	T	T	A	A	A	C	C	C	G	A	T	C	C	G	C	G	C	C	C	G
IRIS_313-9259	G	G	C	G	T	G	A	A	A	G	T	T	A	A	A	C	C	C	G	A	T	C	C	G	C	G	C	C	C	G
IRIS_313-9740	G	G	C	G	T	G	A	A	A	G	T	T	A	A	A	C	C	C	G	A	C	C	C	G	C	G	C	C	C	G
IRIS_313-7797	G	G	C	G	T	G	A	A	A	G	T	T	A	A	A	C	C	C	G	A	C	C	C	G	C	G	C	C	C	G
IRIS_313-11608	G	G	C	G	T	G	A	A	A	G	T	T	A	A	A	C	C	C	G	A	T	C	C	G	C	G	C	C	C	G
IRIS_313-11713	G	G	C	G	T	G	A	A	A	G	T	T	A	A	A	C	C	C	G	A	C	C	C	G	C	G	C	C	C	G
IRIS_313-11872	G	G	C	G	T	G	A	A	A	G	T	T	A	A	A	C	C	C	G	A	C	C	C	G	C	G	C	C	C	G
IRIS_313-12282	G	G	C	G	T	G	A	G	A	G	T	T	A	A	A	C	C	C	G	A	C	C	C	G	C	G	C	C	C	G
IRIS_313-10448	G	G	C	G	T	G	A	A	A	G	T	T	A	A	A	C	C	C	G	A	C	C	C	G	C	G	C	C	C	G
IRIS_313-10573	G	G	C	G	T	G	A	A	A	G	T	T	A	A	A	C	C	C	G	A	T	C	C	G	C	G	C	C	C	G
IRIS_313-10694	G	G	C	G	T	G	A	A	A	G	T	T	A	A	A	C	C	C	G	A	T	C	C	G	C	G	C	C	C	G
IRIS_313-10940	G	G	C	G	T	G	A	A	A	G	T	T	A	A	A	C	C	C	G	A	C	C	C	G	C	G	C	C	C	G
IRIS_313-11060	G	G	C	G	T	G	A	A	A	G	T	T	A	A	A	C	C	C	G	A	C	C	C	G	C	G	C	C	C	G
IRIS_313-11099	G	G	C	G	T	G	A	A	A	G	T	T	A	A	A	C	C	C	G	A	C	C	C	G	C	G	C	C	C	G
IRIS_313-11115	G	G	C	G	T	G	A	A	A	G	T	T	A	A	A	C	C	C	G	A	C	C	C	G	C	G	C	C	C	G
IRIS_313-11120	G	G	C	G	T	G	A	A	A	G	T	T	A	A	A	C	C	C	G	A	C	C	C	G	C	G	C	C	C	G
IRIS_313-11139	G	G	C	G	T	G	A	A	A	G	T	T	A	A	A	C	C	C	G	A	C	C	C	G	C	G	C	C	C	G
IRIS_313-11168	G	G	C	G	T	G	A	A	A	G	T	T	A	A	A	C	C	C	G	A	C	C	C	G	C	G	C	C	C	G
IRIS_313-11213	G	G	C	G	T	G	A	A	A	G	T	T	A	A	A	C	C	C	G	A	C	C	C	G	C	G	C	C	C	G
IRIS_313-11216	G	G	C	G	T	G	A	A	A	G	T	T	A	A	A	C	C	C	G	A	C	C	C	G	C	G	C	C	C	G
IRIS_313-11283	G	G	C	G	T	G	A	A	A	G	T	T	A	A	A	C	C	C	G	A	C	C	C	G	C	G	C	C	C	G
IRIS_313-11284	G	G	C	G	T	G	A	A	A	G	T	T	A	A	A	C	C	C	G	A	C	C	C	G	C	G	C	C	C	G
IRIS_313-11420	G	G	C	G	T	G	A	A	A	G	T	T	A	A	A	C	C	C	G	A	C	C	C	G	C	G	C	C	C	G
B013	G	G	C	G	T	G	A	A	A	G	T	T	A	A	A	C	C	C	G	A	T	C	C	G	C	G	C	C	C	G
B198	G	G	C	G	T	G	A	A	A	G	T	T	A	A	A	C	C	C	G	A	C	C	C	G	C	G	C	C	C	G
B200	G	G	C	G	T	G	A	A	A	G	T	T	A	A	A	C	C	C	G	A	C	C	C	G	C	G	C	C	C	G
CX368	G	G	C	G	T	G	A	A	A	G	T	T	A	A	A	C	C	C	G	A	C	C	C	G	C	G	C	C	C	G
CX55	G	G	C	G	T	G	A	A	A	G	T	T	A	A	A	C	C	C	G	A	T	C	C	G	C	G	C	C	C	G
CX63	G	G	C	G	T	G	A	A	A	G	T	T	A	A	A	C	C	C	G	A	C	C	C	G	C	G	C	C	C	G
IRIS_313-10002	G	G	C	G	T	G	A	A	A	G	T	T	A	A	A	C	C	C	G	A	T	C	C	G	C	G	C	C	C	G
IRIS_313-9317	G	G	C	G	T	G	A	A	A	G	T	T	A	A	A	C	C	C	G	A	C	C	C	G	C	G	C	C	C	G
IRIS_313-9325	G	G	C	G	T	G	A	A	A	G	T	T	A	A	A	C	C	C	G	A	C	C	C	G	C	G	C	C	C	G
IRIS_313-8793	G	G	C	G	T	G	A	A	A	G	T	T	A	A	A	C	C	C	G	A	T	C	C	G	C	G	C	C	C	G
IRIS_313-8068	G	G	C	G	T	G	A	A	A	G	T	T	A	A	A	C	C	C	G	A	C	C	C	G	C	G	C	C	C	G
IRIS_313-10720	G	G	C	G	T	G	A	A	A	G	T	T	A	A	A	C	C	C	G	A	C	C	C	G	C	G	C	C	C	G
CX156	G	G	C	G	T	G	A	A	A	G	T	T	A	A	A	C	C	C	G	A	C	C	C	G	C	G	C	C	C	G
IRIS_313-8252	G	G	C	G	T	G	A	A	A	G	T	T	A	A	A	C	C	C	G	A	C	C	C	G	C	G	C	C	C	G
IRIS_313-8789	G	G	C	G	T	G	A	A	A	G	T	T	A	A	A	C	C	C	A	A	C	C	C	G	C	G	C	C	C	G
IRIS_313-9575	G	G	C	G	T	G	A	A	A	G	T	T	A	A	A	C	C	C	G	A	T	C	C	G	C	G	C	C	C	G
IRIS_313-9832	G	G	C	G	T	G	A	A	A	G	T	T	A	A	A	C	C	C	G	A	T	C	C	G	C	G	C	C	C	G
IRIS_313-9926	G	G	C	G	T	G	A	A	A	G	T	T	A	A	A	C	C	C	G	A	C	C	C	G	C	G	C	C	C	G
IRIS_313-8699	G	G	C	G	T	G	A	A	A	G	T	T	A	A	A	C	C	C	G	A	C	C	C	G	C	G	C	C	C	G
IRIS_313-8987	G	G	C	G	T	G	A	A	A	G	T	T	A	A	A	C	C	C	G	A	C	C	C	G	C	G	C	C	C	G
IRIS_313-11603	G	G	C	G	T	G	A	A	A	G	T	T	A	A	A	C	C	C	G	A	C	C	C	G	C	G	C	C	C	G
IRIS_313-11975	G	G	C	G	T	G	A	A	A	G	T	T	A	A	A	C	C	C	G	A	T	C	C	G	C	G	C	C	C	G
IRIS_313-10549	G	G	C	G	T	G	A	A	A	G	T	T	A	A	A	C	C	C	G	A	C	C	C	G	C	G	C	C	C	G
IRIS_313-10600	G	G	C	G	T	G	A	A	A	G	T	T	A	A	A	C	C	C	G	A	C	C	C	G	C	G	C	C	C	G
IRIS_313-10879	G	G	C	G	T	G	A	A	A	G	T	T	A	A	A	C	C	C	G	A	C	C	C	G	C	G	C	C	C	G
IRIS_313-10906	G	G	C	G	T	G	A	A	A	G	T	T	A	A	A	C	C	C	G	A	C	C	C	G	C	G	C	C	C	G
IRIS_313-10930	G	G	C	G	T	G	A	A	A	G	T	T	A	A	A	C	C	C	G	A	C	C	C	G	C	G	C	C	C	G
IRIS_313-11163	G	G	C	G	T	G	A	A	A	G	T	T	A	A	A	C	C	C	G	A	C	C	C	G	C	G	C	C	C	G
IRIS_313-11177	G	G	C	G	T	G	A	A	A	G	T	T	A	A	A	C	C	C	G	A	T	C	C	G	C	G	C	C	C	G
IRIS_313-11423	G	G	C	G	T	G	A	A	A	G	T	T	A	A	A	C	C	C	G	A	C	C	C	G	C	G	C	C	C	G
CX267	G	G	C	G	T	G	A	A	A	G	T	T	A	A	A	C	C	C	G	A	C	C	C	G	C	G	C	C	C	G
IRIS_313-11071	G	G	C	G	T	G	A	A	A	G	T	T	A	A	A	C	C	C	G	A	C	C	C	G	C	G	C	C	C	G
IRIS_313-11172	G	G	C	G	T	G	A	A	A	G	T	T	A	A	A	C	C	C	G	A	C	C	C	G	C	G	C	C	C	G
IRIS_313-8450	G	G	C	G	T	G	A	A	A	G	T	T	A	A	A	C	C	C	G	A	C	C	C	G	C	G	C	C	C	G
IRIS_313-8514	G	G	C	G	T	G	A	A	A	G	T	T	A	A	A	C	C	C	G	A	C	C	C	G	C	G	C	C	C	G
IRIS_313-8704	G	G	C	G	T	G	A	A	A	G	T	T	A	A	A	C	C	C	G	A	C	C	C	G	C	G	C	C	C	G
IRIS_313-9791	G	G	C	G	T	G	A	A	A	G	T	T	A	A	A	C	C	C	G	A	C	C	C	G	C	G	C	C	C	G
IRIS_313-10034	G	G	C	G	T	G	A	A	A	G	T	T	A	A	A	C	C	C	G	A	C	C	C	G	C	G	C	C	C	G
IRIS_313-10355	G	G	C	G	T	G	A	A	A	G	T	T	A	A	A	C	C	C	G	A	T	C	C	G	C	G	C	C	C	G
IRIS_313-10422	G	G	C	G	T	G	A	A	A	G	T	T	A	A	A	C	C	C	G	A	T	C	C	G	C	G	C	C	C	G
IRIS_313-11585	G	G	C	G	T	G	A	A	A	G	T	T	A	A	A	C	C	C	G	A	T	C	C	G	C	G	C	C	C	G
IRIS_313-12186	G	G	C	G	T	G	A	A	A	G	T	T	A	A	A	C	C	C	G	A	C	C	C	G	C	G	C	C	C	G
IRIS_313-10640	G	G	C	G	T	G	A	A	A	G	T	T	A	A	A	C	C	C	G	A	C	C	C	G	C	G	C	C	C	G
IRIS_313-10750	G	G	C	G	T	G	A	A	A	G	T	T	A	A	A	C	C	C	G	A	C	C	C	G	C	G	C	C	C	G
IRIS_313-11166	G	G	C	G	T	G	A	A	A	G	T	T	A	A	A	C	C	C	G	A	C	C	C	G	C	G	C	C	C	G
IRIS_313-11178	G	G	C	G	T	G	A	A	A	G	T	T	A	A	A	C	C	C	G	A	T	C	C	G	C	G	C	C	C	G
B173	G	G	C	G	T	G	A	A	A	G	T	T	A	A	A	C	C	C	G	A	C	C	C	G	C	G	C	C	C	G
CX21	G	G	C	G	T	G	A	A	A	G	T	T	A	A	A	C	C	C	G	A	T	C	C	G	C	G	C	C	C	G
CX386	G	G	C	G	T	G	A	A	A	G	T	T	A	A	A	C	C	C	G	A	T	C	C	G	C	G	C	C	C	G
CX46	G	G	C	G	T	G	A	A	A	G	T	T	A	A	A	C	C	C	G	A	T	C	C	G	C	G	C	C	C	G
IRIS_313-10542	G	G	C	G	T	G	A	A	A	G	T	T	A	A	A	C	C	C	G	A	C	C	C	G	C	G	C	C	C	G
IRIS_313-9636	G	G	C	G	T	G	A	A	A	G	T	T	A	A	A	C	C	C	G	A	C	C	C	G	C	G	C	C	C	G
IRIS_313-10150	G	G	C	G	T	G	A	A	A	G	T	T	A	A	A	C	C	C	G	A	C	C	C	G	C	G	C	C	C	G
IRIS_313-8401	G	G	C	G	T	G	A	A	A	G	T	T	A	A	A	C	C	C	G	A	C	C	C	G	C	G	C	C	C	G
IRIS_313-9351	G	G	C	G	T	G	A	A	A	G	T	T	A	A	A	C	C	C	G	A	C	C	C	G	C	G	C	C	C	G
IRIS_313-8073	G	G	C	G	T	G	A	A	A	G	T	T	A	A	A	C	C	C	G	A	C	C	C	G	C	G	C	C	C	G
IRIS_313-10543	G	G	C	G	T	G	A	A	A	G	T	T	A	A	A	C	C	C	G	A	C	C	C	G	C	G	C	C	C	G
IRIS_313-10854	G	G	C	G	T	G	A	A	A	G	T	T	A	A	A	C	C	C	G	A	C	C	C	G	C	G	C	C	C	G
IRIS_313-10964	G	G	C	G	T	G	A	A	A	G	T	T	A	A	A	C	C	C	G	A	C	C	C	G	C	G	C	C	C	G
IRIS_313-11210	G	G	C	G	T	G	A	A	A	G	T	T	A	A	A	C	C	C	G	A	C	C	C	G	C	G	C	C	C	G
CX128	G	G	C	G	T	G	A	G	A	G	T	T	A	A	A	C	C	C	G	A	C	C	C	G	C	G	C	C	C	G
CX232	G	G	C	G	T	G	A	A	A	G	T	T	A	A	A	C	C	C	G	A	C	C	C	G	C	G	C	C	C	G
IRIS_313-7665	G	G	C	G	T	G	A	A	A	G	T	T	A	A	A	C	C	C	G	A	C	C	C	G	C	G	C	C	C	G
IRIS_313-11157	G	G	C	G	T	G	A	A	A	G	T	T	A	A	A	C	C	C	G	A	T	C	C	G	C	G	C	C	C	G
IRIS_313-11766	G	G	C	G	T	G	A	A	A	G	T	T	A	A	A	C	C	C	G	A	C	C	C	G	C	G	C	C	C	G
B187	G	G	C	G	T	G	A	A	A	G	T	T	A	A	A	C	C	C	G	A	C	C	C	G	C	G	C	C	C	G
IRIS_313-8498	G	G	C	G	T	G	A	A	A	G	T	T	A	A	C	C	C	C	G	A	C	C	C	G	C	G	C	C	C	A
IRIS_313-10575	G	G	C	G	T	G	A	G	A	G	T	T	A	A	A	C	C	C	G	A	C	C	C	G	C	G	C	C	C	G
IRIS_313-10593	G	G	C	G	T	G	A	A	A	G	T	T	A	A	A	C	C	C	G	A	C	C	C	G	C	G	C	C	C	G
IRIS_313-11111	G	G	C	G	T	G	A	A	A	G	T	T	A	A	A	C	C	C	G	A	C	C	C	G	C	G	C	C	C	G
IRIS_313-11125	G	G	C	G	T	G	A	A	A	G	T	T	A	A	A	C	C	C	G	A	C	C	C	G	C	G	C	C	C	G
CX379	G	G	C	G	T	G	A	A	A	G	T	T	A	A	A	C	C	C	G	A	C	C	C	G	C	G	C	C	C	G
IRIS_313-8854	G	G	C	G	T	G	A	A	A	G	T	T	A	A	A	C	C	C	G	A	C	C	C	G	C	G	C	C	C	G
IRIS_313-9503	G	G	C	G	T	G	A	A	A	G	T	T	A	A	A	C	C	C	G	A	C	C	C	G	C	G	C	C	C	G
IRIS_313-10594	G	G	C	G	T	G	A	A	A	G	T	T	A	A	A	C	C	C	G	A	C	C	C	G	C	G	C	C	C	G
IRIS_313-11154	G	G	C	G	T	G	A	A	A	G	T	T	A	A	A	C	C	C	G	A	C	C	C	G	C	G	C	C	C	G
IRIS_313-11173	G	G	C	G	T	G	A	A	A	G	T	T	A	A	A	C	C	C	G	A	C	C	C	G	C	G	C	C	C	G
IRIS_313-11259	G	G	C	G	T	G	A	A	A	G	T	T	A	A	A	C	C	C	G	A	C	C	C	G	C	G	C	C	C	A
IRIS_313-9641	G	G	C	G	T	G	A	A	A	G	T	T	A	A	A	C	C	C	G	A	C	C	C	G	C	G	C	C	C	G
IRIS_313-8754	G	G	C	G	T	G	A	A	A	G	T	T	A	A	A	C	C	C	G	A	C	C	C	G	C	G	C	C	C	G
IRIS_313-11595	G	G	C	G	T	G	A	A	A	G	T	T	A	A	A	C	C	C	G	A	C	C	C	G	C	G	C	C	C	G
IRIS_313-11169	G	G	C	G	T	G	A	A	A	G	T	T	A	A	A	C	C	C	G	A	C	C	C	G	C	G	C	C	C	G
B207	G	G	C	G	T	G	A	A	A	G	T	T	A	A	A	C	C	C	G	A	T	C	C	G	C	G	C	C	C	G
IRIS_313-10545	G	G	C	G	T	G	A	A	A	G	T	T	A	A	A	C	C	C	G	A	C	C	C	G	C	G	C	C	C	G
IRIS_313-10587	G	G	C	G	T	G	A	A	A	G	T	T	A	A	A	C	C	C	G	A	C	C	C	G	C	G	C	C	C	G
CX51	G	G	C	G	T	G	A	G	A	G	T	T	A	A	A	C	C	C	G	A	C	C	C	G	C	G	C	C	C	G
IRIS_313-11174	G	G	C	G	T	G	A	A	A	G	T	T	A	A	A	C	C	C	G	A	C	C	C	G	C	G	C	C	C	G
IRIS_313-9218	G	G	C	G	T	G	A	A	A	G	T	T	A	A	A	C	C	C	G	A	C	C	C	G	C	G	C	C	C	G
B203	G	G	C	G	T	G	A	A	A	G	T	T	A	A	A	C	C	C	G	A	C	C	C	G	C	G	C	C	C	G
IRIS_313-10882	G	G	C	G	T	G	A	A	A	G	T	T	A	A	A	C	C	C	G	A	C	C	C	G	C	G	C	C	C	G
IRIS_313-9391	G	G	C	G	T	G	A	A	A	G	T	T	A	A	A	C	C	C	G	A	C	C	C	G	C	G	C	C	C	G
IRIS_313-11843	G	G	C	G	T	G	A	A	A	G	T	T	A	A	C	C	C	T	G	A	C	C	C	G	C	G	C	C	C	G
B045	T	G	C	G	T	G	A	A	A	G	T	T	A	A	A	C	C	T	G	A	C	C	C	G	C	G	C	C	C	G
IRIS_313-8434	G	G	C	G	T	G	A	A	A	G	T	T	A	A	C	C	C	T	G	A	C	C	C	G	C	G	C	C	C	G
IRIS_313-11436	G	G	C	G	T	G	A	A	A	G	T	T	A	A	C	C	C	T	G	A	C	C	C	G	C	G	C	C	C	G
IRIS_313-10541	G	G	C	G	T	G	A	A	A	G	T	T	A	A	C	C	C	T	G	A	C	C	C	G	C	G	C	C	C	G
IRIS_313-10789	G	G	C	G	T	G	A	A	A	G	T	T	A	A	C	C	C	T	G	A	C	C	C	G	C	G	C	C	C	G
IRIS_313-9825	G	G	C	G	T	G	A	A	A	G	T	T	A	A	A	C	C	C	G	A	C	C	C	G	C	G	C	C	C	G
IRIS_313-10896	G	G	C	G	T	G	A	A	A	G	T	T	A	A	A	C	C	C	G	A	C	C	C	G	C	G	C	C	C	G
IRIS_313-8687	G	G	C	G	T	G	A	A	A	G	T	T	A	A	C	C	C	T	G	A	C	C	C	G	C	G	C	C	C	G
IRIS_313-8457	G	G	C	G	T	G	A	A	A	G	T	T	A	A	A	C	C	C	G	A	C	C	C	G	C	G	C	C	C	G
IRIS_313-8876	G	G	C	G	T	G	A	A	A	G	T	T	A	A	C	C	C	T	G	A	C	C	C	G	C	G	C	C	C	G
IRIS_313-11756	G	G	C	G	T	G	A	A	A	G	T	T	A	A	C	C	C	T	G	A	C	C	C	G	C	G	C	C	C	G
IRIS_313-10960	G	G	C	G	T	G	A	A	A	G	T	T	A	A	C	C	C	T	G	A	C	C	C	G	C	G	C	C	C	G
IRIS_313-11045	G	G	C	G	T	G	A	A	A	G	T	T	A	A	C	C	C	T	G	A	C	C	C	G	C	G	C	C	C	G
IRIS_313-9464	G	G	C	G	T	G	A	A	A	G	T	T	A	A	C	C	C	T	G	A	C	C	C	G	C	G	C	C	C	G
IRIS_313-9851	G	G	C	G	T	G	A	A	A	G	T	T	A	A	C	C	C	T	G	A	C	C	C	G	C	G	C	C	C	G
IRIS_313-8436	G	G	C	G	T	G	A	A	A	G	T	T	A	A	C	C	C	T	G	A	C	C	C	G	C	G	C	C	C	G
IRIS_313-7725	G	G	C	G	T	G	A	A	A	G	T	T	A	A	C	C	C	T	G	A	C	C	C	G	C	G	C	C	C	G
IRIS_313-7993	G	G	C	G	T	G	A	A	A	G	T	T	A	A	C	C	C	T	G	A	C	C	C	G	C	G	C	C	C	G
IRIS_313-11467	G	G	C	G	T	G	A	A	A	G	T	T	A	A	C	C	C	T	G	A	C	C	C	G	C	G	C	C	C	G
IRIS_313-10489	G	G	C	G	T	G	A	A	A	G	T	T	A	A	C	C	C	T	G	A	C	C	C	G	C	G	C	C	C	G
IRIS_313-10710	G	G	C	G	T	G	A	A	A	G	T	T	A	A	C	C	C	T	G	A	C	C	C	G	C	G	C	C	C	G
IRIS_313-10870	G	G	C	G	T	G	A	A	A	G	T	T	A	A	C	C	C	T	G	A	C	C	C	G	C	G	C	C	C	G
CX109	G	G	C	G	T	G	A	A	A	G	T	T	A	A	C	C	C	T	G	A	C	C	C	G	C	G	C	C	C	G
IRIS_313-8326	G	G	C	G	T	G	A	A	A	G	T	T	A	A	C	C	C	T	G	A	C	C	C	G	C	G	C	C	C	G
IRIS_313-8745	G	G	C	G	T	G	A	A	A	G	T	T	A	A	C	C	C	T	G	A	C	C	C	G	C	G	C	C	C	G
IRIS_313-10325	G	G	C	G	T	G	A	A	A	G	T	T	A	A	C	C	C	T	G	A	C	C	C	G	C	G	C	C	C	G
IRIS_313-8279	G	G	C	G	T	G	A	A	A	G	T	T	A	A	C	C	C	T	G	A	C	C	C	G	C	G	C	C	C	G
IRIS_313-8998	G	G	C	G	T	G	A	A	A	G	T	T	A	A	C	C	C	T	G	A	C	C	C	G	C	G	C	C	C	G
IRIS_313-9470	G	G	C	G	T	G	A	A	A	G	T	T	A	A	C	C	C	T	G	A	C	C	C	G	C	G	C	C	C	G
IRIS_313-7959	G	G	C	G	T	G	A	A	A	G	T	T	A	A	C	C	C	T	G	A	C	C	C	G	C	G	C	C	C	G
IRIS_313-7885	G	G	C	G	T	G	A	A	A	G	T	T	A	A	C	C	C	T	G	A	C	C	C	G	C	G	C	C	C	G
IRIS_313-11495	G	G	C	G	T	G	A	A	A	G	T	T	A	A	C	C	C	T	G	A	C	C	C	G	C	G	C	C	C	G
IRIS_313-11832	G	G	C	G	T	G	A	A	A	G	T	T	A	A	C	C	C	T	G	A	C	C	C	G	C	G	C	C	C	G
IRIS_313-11906	G	G	C	G	T	G	A	A	A	G	T	T	A	A	C	C	C	T	G	A	C	C	C	G	C	G	C	C	C	G
IRIS_313-11994	G	G	C	G	T	G	A	A	A	G	T	T	A	A	C	C	C	T	G	A	C	C	C	G	C	G	C	C	C	G
IRIS_313-12271	G	G	C	G	T	G	A	A	A	G	T	T	A	A	C	C	C	T	G	A	C	C	C	G	C	G	C	C	C	G
IRIS_313-10703	G	G	C	G	T	G	A	A	A	G	T	T	A	A	C	C	C	T	G	A	C	C	C	G	C	G	C	C	C	G
IRIS_313-10747	G	G	C	G	T	G	A	A	A	G	T	T	A	A	C	C	C	T	G	A	C	C	C	G	C	G	C	C	C	G
IRIS_313-10798	G	G	C	G	T	G	A	A	A	G	T	T	A	A	C	C	C	T	G	A	C	C	C	G	C	G	C	C	C	G
IRIS_313-10953	G	G	C	G	T	G	A	A	A	G	T	T	A	A	C	C	C	T	G	A	C	C	C	G	C	G	C	C	C	G
IRIS_313-11396	G	G	C	G	T	G	A	A	A	G	T	T	A	A	C	C	C	T	G	A	C	C	C	G	C	G	C	C	C	G
B020	G	G	C	G	T	G	A	A	A	G	T	T	A	A	C	C	C	T	G	A	C	C	C	G	C	G	C	C	C	G
B190	G	G	C	G	T	G	A	A	A	G	T	T	A	A	C	C	C	T	G	A	C	C	C	G	C	G	C	C	C	G
IRIS_313-11081	T	GCCACGGGTTCCAGGGCCTCAAGC	C	G	T	G	A	A	A	G	T	T	A	A	A	C	C	C	G	A	C	C	C	G	C	G	C	C	C	G
IRIS_313-8890	G	G	C	G	T	G	A	A	A	G	T	T	A	A	C	C	C	T	G	A	C	C	C	G	C	G	C	C	C	G
IRIS_313-10285	T	G	C	G	T	G	A	A	A	G	T	T	A	A	A	C	C	C	G	A	C	C	C	G	C	G	C	C	C	G
IRIS_313-9880	G	G	C	G	T	G	A	A	A	G	T	T	A	A	C	C	C	T	G	A	C	C	C	G	C	G	C	C	C	G
IRIS_313-9558	G	G	C	G	T	G	A	A	A	G	T	T	A	A	C	C	C	T	G	A	C	C	C	G	C	G	C	C	C	G
IRIS_313-9048	G	G	C	G	T	G	A	A	A	G	T	T	A	A	C	C	C	T	G	A	C	C	C	G	C	G	C	C	C	G
IRIS_313-8909	T	G	C	G	T	G	A	A	A	G	T	T	A	A	A	C	C	C	G	A	C	C	C	G	C	G	C	C	C	G
IRIS_313-9182	T	GCCACGGGTTCCAGGGCCTCAAGC	C	G	T	G	A	A	A	G	T	T	A	A	A	C	C	C	G	A	C	C	C	G	C	G	C	C	C	G
IRIS_313-9302	T	GCCACGGGTTCCAGGGCCTCAAGC	C	G	T	G	A	A	A	G	T	T	A	A	A	C	C	C	G	A	C	C	C	G	C	G	C	C	C	G
IRIS_313-9533	T	G	C	G	T	G	A	A	A	G	T	T	A	A	A	C	C	C	G	A	C	C	C	G	C	G	C	C	C	G
IRIS_313-9590	T	GCCACGGGTTCCAGGGCCTCAAGC	C	G	T	G	A	A	A	G	T	T	A	A	A	C	C	C	G	A	C	C	C	G	C	G	C	C	C	G
IRIS_313-10000	T	GCCACGGGTTCCAGGGCCTCAAGC	C	G	T	G	A	A	A	G	T	T	A	A	A	C	C	C	G	A	C	C	C	G	C	G	C	C	C	G
IRIS_313-10007	T	GCCACGGGTTCCAGGGCCTCAAGC	C	G	T	G	A	A	A	G	T	T	A	A	A	C	C	C	G	A	C	C	C	G	C	G	C	C	C	G
IRIS_313-10279	T	G	C	G	T	G	A	A	A	G	T	T	A	A	A	C	C	C	G	A	C	C	C	G	C	G	C	C	C	G
IRIS_313-8725	T	GCCACGGGTTCCAGGGCCTCAAGC	C	G	T	G	A	A	A	G	T	T	A	A	A	C	C	C	G	A	C	C	C	G	C	G	C	C	C	G
IRIS_313-9691	G	G	C	G	T	G	A	A	A	G	T	T	A	A	C	C	C	T	G	A	C	C	C	G	C	G	C	C	C	G
IRIS_313-10124	G	G	C	G	T	G	A	A	A	G	T	T	A	A	C	C	C	T	G	A	C	C	C	G	C	G	C	C	C	G
IRIS_313-8113	G	G	C	G	T	G	A	A	A	G	T	T	A	A	C	C	C	T	G	A	C	C	C	G	C	G	C	C	C	G
IRIS_313-8124	G	G	C	G	T	G	A	A	A	G	T	T	A	A	C	C	C	T	G	A	C	C	C	G	C	G	C	C	C	G
IRIS_313-8136	G	G	C	G	T	G	A	A	A	G	T	T	A	A	C	C	C	T	G	A	C	C	C	G	C	G	C	C	C	G
IRIS_313-8173	G	G	C	G	T	G	A	A	A	G	T	T	A	A	A	C	C	T	G	A	C	C	C	G	C	G	C	C	C	G
IRIS_313-8171	G	G	C	G	T	G	A	A	A	G	T	T	A	A	C	C	C	T	G	A	C	C	C	G	C	G	C	C	C	G
IRIS_313-7883	G	G	C	G	T	G	A	A	A	G	T	T	A	A	C	C	C	T	G	A	C	C	C	G	C	G	C	C	C	G
IRIS_313-8168	G	G	C	G	T	G	A	A	A	G	T	T	A	A	C	C	C	T	G	A	C	C	C	G	C	G	C	C	C	G
IRIS_313-11536	G	G	C	G	T	G	A	A	A	G	T	T	A	A	C	C	C	T	G	A	C	C	C	G	C	G	C	C	C	G
IRIS_313-11521	T	GCCACGGGTTCCAGGGCCTCAAGC	C	G	T	G	A	A	A	G	T	T	A	A	A	C	C	C	G	A	C	C	C	G	C	G	C	C	C	G
IRIS_313-11664	T	GCCACGGGTTCCAGGGCCTCAAGC	C	G	T	G	A	A	A	G	T	T	A	A	A	C	C	C	G	A	C	C	C	G	C	G	C	C	C	G
IRIS_313-11677	T	GCCACGGGTTCCAGGGCCTCAAGC	C	G	T	G	A	A	A	G	T	T	A	A	A	C	C	C	G	A	C	C	C	G	C	G	C	C	C	G
IRIS_313-11685	T	GCCACGGGTTCCAGGGCCTCAAGC	C	G	T	G	A	A	A	G	T	T	A	A	A	C	C	C	G	A	C	C	C	G	C	G	C	C	C	G
IRIS_313-11691	G	G	C	G	T	G	A	A	A	G	T	T	A	A	C	C	C	T	G	A	C	C	C	G	C	G	C	C	C	G
IRIS_313-11711	T	GCCACGGGTTCCAGGGCCTCAAGC	C	G	T	G	A	A	A	G	T	T	A	A	A	C	C	C	G	A	C	C	C	G	C	G	C	C	C	G
IRIS_313-11700	T	GCCACGGGTTCCAGGGCCTCAAGC	C	G	T	G	A	A	A	G	T	T	A	A	A	C	C	C	G	A	C	C	C	G	C	G	C	C	C	G
IRIS_313-11719	T	GCCACGGGTTCCAGGGCCTCAAGC	C	G	T	G	A	A	A	G	T	T	A	A	A	C	C	C	G	A	C	C	C	G	C	G	C	C	C	G
IRIS_313-11721	T	GCCACGGGTTCCAGGGCCTCAAGC	C	G	T	G	A	A	A	G	T	T	A	A	A	C	C	C	G	A	C	C	C	G	C	G	C	C	C	G
IRIS_313-11751	G	GCCACGGGTTCCAGGGCCTCAAGC	C	G	T	G	A	A	A	G	T	T	A	A	A	C	C	C	G	A	C	C	C	G	C	G	C	C	C	G
IRIS_313-11790	G	G	C	G	T	G	A	A	A	G	T	T	A	A	C	C	C	T	G	A	C	C	C	G	C	G	C	C	C	G
IRIS_313-11812	T	G	C	G	T	G	A	A	A	G	T	T	A	A	A	C	C	C	G	A	C	C	C	G	C	G	C	C	C	G
IRIS_313-11815	T	G	C	G	T	G	A	A	A	G	T	T	A	A	A	C	C	C	G	A	C	C	C	G	C	G	C	C	C	G
IRIS_313-11835	G	GCCACGGGTTCCAGGGCCTCAAGC	C	G	T	G	A	A	A	G	T	T	A	A	A	C	C	C	G	A	C	C	C	G	C	G	C	C	C	G
IRIS_313-11899	G	GCCACGGGTTCCAGGGCCTCAAGC	C	G	T	G	A	A	A	G	T	T	A	A	A	C	C	C	G	A	C	C	C	G	C	G	C	C	C	G
IRIS_313-11929	G	G	C	G	T	G	A	A	A	G	T	T	A	A	C	C	C	T	G	A	C	C	C	G	C	G	C	C	C	G
IRIS_313-12070	G	G	C	G	T	G	A	A	A	G	T	T	A	A	C	C	C	T	G	A	C	C	C	G	C	G	C	C	C	G
IRIS_313-12108	G	G	C	G	T	G	A	A	A	G	T	T	A	A	C	T	C	T	G	A	C	C	C	G	C	G	C	C	C	G
IRIS_313-12152	T	GCCACGGGTTCCAGGGCCTCAAGC	C	G	T	G	A	A	A	G	T	T	A	A	A	C	C	C	G	A	C	C	C	G	C	G	C	C	C	G
IRIS_313-12224	T	GCCACGGGTTCCAGGGCCTCAAGC	C	G	T	G	A	A	A	G	T	T	A	A	A	C	C	C	G	A	C	C	C	G	C	G	C	C	C	G
IRIS_313-12228	T	GCCACGGGTTCCAGGGCCTCAAGC	T	G	T	G	A	A	A	G	T	T	A	A	A	C	C	T	G	A	C	C	C	G	C	G	C	C	C	G
IRIS_313-12289	G	G	C	G	T	G	A	A	A	G	T	T	A	A	C	C	C	T	G	A	C	C	C	G	C	G	C	C	C	G
IRIS_313-12336	T	GCCACGGGTTCCAGGGCCTCAAGC	T	G	T	G	A	A	A	G	T	T	A	A	A	C	C	T	G	A	C	C	C	G	C	G	C	C	C	G
IRIS_313-12349	T	GCCACGGGTTCCAGGGCCTCAAGC	T	G	T	G	A	A	A	G	T	T	A	A	A	C	C	T	G	A	C	C	C	G	C	G	C	C	C	G
IRIS_313-10653	T	GCCACGGGTTCCAGGGCCTCAAGC	T	G	T	G	A	A	A	G	T	T	A	A	A	C	C	T	G	A	C	C	C	G	C	G	C	C	C	G
IRIS_313-10681	T	GCCACGGGTTCCAGGGCCTCAAGC	C	G	T	G	A	A	A	G	T	T	A	A	A	C	C	C	G	A	C	C	C	G	C	G	C	C	C	G
IRIS_313-10744	G	G	C	G	T	G	A	A	A	G	T	T	A	A	C	C	C	T	G	A	C	C	C	G	C	G	C	C	C	G
IRIS_313-10767	G	G	C	G	T	G	A	A	A	G	T	T	A	A	C	C	C	T	G	A	C	C	C	G	C	G	C	C	C	G
IRIS_313-10815	G	G	C	G	T	G	A	A	A	G	T	T	A	A	C	C	C	T	G	A	C	C	C	G	C	G	C	C	C	G
IRIS_313-10816	G	G	C	G	T	G	A	A	A	G	T	T	A	A	C	C	C	T	G	A	C	C	C	G	C	G	C	C	C	G
IRIS_313-10827	G	G	C	G	T	G	A	A	A	G	T	T	A	A	C	C	C	T	G	A	C	C	C	G	C	G	C	C	C	G
IRIS_313-10831	G	G	C	G	T	G	A	A	A	G	T	T	A	A	C	C	C	T	G	A	C	C	C	G	C	G	C	C	C	G
IRIS_313-10866	G	G	C	G	T	G	A	A	A	G	T	T	A	A	C	C	C	T	G	A	C	C	C	G	C	A	C	C	C	G
IRIS_313-10921	T	GCCACGGGTTCCAGGGCCTCAAGC	C	G	T	G	A	A	A	G	T	T	A	A	A	C	C	C	G	A	C	C	C	G	C	G	C	C	C	G
IRIS_313-10922	T	GCCACGGGTTCCAGGGCCTCAAGC	T	G	T	G	A	A	A	G	T	T	A	A	A	C	C	T	G	A	C	C	C	G	C	G	C	C	C	G
IRIS_313-10928	T	GCCACGGGTTCCAGGGCCTCAAGC	C	G	T	G	A	A	A	G	T	T	A	A	A	C	C	C	G	A	C	C	C	G	C	G	C	C	C	G
IRIS_313-10944	T	GCCACGGGTTCCAGGGCCTCAAGC	C	G	T	G	A	A	A	G	T	T	A	A	A	C	C	C	G	A	C	C	C	G	C	G	C	C	C	G
IRIS_313-11044	G	G	C	G	T	G	A	A	A	G	T	T	A	A	C	C	C	T	G	A	C	C	C	G	C	G	C	C	C	G
IRIS_313-11079	T	GCCACGGGTTCCAGGGCCTCAAGC	C	G	T	G	A	A	A	G	T	T	A	A	A	C	C	C	G	A	C	C	C	G	C	G	C	C	C	G
IRIS_313-11085	T	GCCACGGGTTCCAGGGCCTCAAGC	C	G	T	G	A	A	A	G	T	T	A	A	A	C	C	C	G	A	C	C	C	G	C	G	C	C	C	G
IRIS_313-11218	G	G	C	G	T	G	A	A	A	G	T	T	A	A	C	C	C	T	G	A	C	C	C	G	C	G	C	C	C	G
IRIS_313-11404	T	G	C	G	T	G	A	A	A	G	T	T	A	A	A	C	C	C	G	A	C	C	C	G	C	G	C	C	C	G
B044	G	G	C	G	T	G	A	A	A	G	T	T	A	A	C	C	C	T	G	A	C	C	C	G	C	G	C	C	C	G
B096	T	GCCACGGGTTCCAGGGCCTCAAGC	C	G	T	G	A	A	A	G	T	T	A	A	A	C	C	C	G	A	C	C	C	G	C	G	C	C	C	G
B103	T	GCCACGGGTTCCAGGGCCTCAAGC	C	G	T	G	A	A	A	G	T	T	A	A	A	C	C	T	G	A	C	C	C	G	C	G	C	C	C	G
B123	T	G	C	G	T	G	A	A	A	G	T	T	A	A	A	C	C	C	G	A	C	C	C	G	C	G	C	C	C	G
B226	G	G	C	G	T	G	A	A	A	G	T	T	A	A	C	C	C	T	G	A	C	C	C	G	C	G	C	C	C	G
B258	G	G	C	G	T	G	A	A	A	G	T	T	A	A	C	C	C	T	G	A	C	C	C	G	C	G	C	C	C	G
CX102	T	GCCACGGGTTCCAGGGCCTCAAGC	C	G	T	G	A	A	A	G	T	T	A	A	A	C	C	C	G	A	C	C	C	G	C	G	C	C	C	G
CX154	T	G	C	G	T	G	A	A	A	G	T	T	A	A	A	C	C	C	G	A	C	C	C	G	C	G	C	C	C	G
CX16	G	G	C	G	T	G	A	A	A	G	T	T	A	A	C	C	C	T	G	A	C	C	C	G	C	G	C	C	C	G
CX318	T	G	C	G	T	G	A	A	A	G	T	T	A	A	A	C	C	C	G	A	C	C	C	G	C	G	C	C	C	G
IRIS_313-11143	G	GCCACGGGTTCCAGGGCCTCAAGC	C	G	T	G	A	A	A	G	T	T	A	A	A	C	C	C	G	A	C	C	C	G	C	G	C	C	C	G
IRIS_313-8813	G	G	C	G	T	G	A	A	A	G	T	T	A	A	C	C	C	T	G	A	C	C	C	G	C	G	C	C	C	G
IRIS_313-8999	G	G	C	G	T	G	A	A	A	G	T	T	A	A	C	C	C	T	G	A	C	C	C	G	C	G	C	C	C	G
IRIS_313-8578	T	GCCACGGGTTCCAGGGCCTCAAGC	C	G	T	G	A	A	A	G	T	T	A	A	A	C	C	T	G	A	C	C	C	G	C	G	C	C	C	G
IRIS_313-8656	G	G	C	G	T	G	A	A	A	G	T	T	A	A	C	C	C	T	G	A	C	C	C	G	C	G	C	C	C	G
IRIS_313-8368	G	G	C	G	T	G	A	A	A	G	T	T	A	A	C	C	C	T	G	A	C	C	C	G	C	G	C	C	C	G
IRIS_313-8948	G	G	C	G	T	G	A	A	A	G	T	T	A	A	C	C	C	T	G	A	C	C	C	G	C	G	C	C	C	G
IRIS_313-8980	T	GCCACGGGTTCCAGGGCCTCAAGC	C	G	T	G	A	A	A	G	T	T	A	A	A	C	C	C	G	A	C	C	C	G	C	G	C	C	C	G
IRIS_313-9669	T	GCCACGGGTTCCAGGGCCTCAAGC	C	G	T	G	A	A	A	G	T	T	A	A	A	C	C	C	G	A	C	C	C	G	C	G	C	C	C	G
IRIS_313-9767	G	G	C	G	T	G	A	A	A	G	T	T	A	A	C	C	C	T	G	A	C	C	C	G	C	G	C	C	C	G
IRIS_313-8638	T	GCCACGGGTTCCAGGGCCTCAAGC	C	G	T	G	A	A	A	G	T	T	A	A	A	C	C	C	G	A	C	C	C	G	C	G	C	C	C	G
IRIS_313-8557	G	G	C	G	T	G	A	A	A	G	T	T	A	A	C	C	C	T	G	A	C	C	C	G	C	G	C	C	C	G
IRIS_313-8722	T	GCCACGGGTTCCAGGGCCTCAAGC	C	G	T	G	A	A	A	G	T	T	A	A	A	C	C	C	G	A	C	C	C	G	C	G	C	C	C	G
IRIS_313-9062	T	GCCACGGGTTCCAGGGCCTCAAGC	C	G	T	G	A	A	A	G	T	T	A	A	A	C	C	C	G	A	C	C	C	G	C	G	C	C	C	G
IRIS_313-8669	G	G	C	G	T	G	A	A	A	G	T	T	A	A	C	C	C	T	G	A	C	C	C	G	C	G	C	C	C	G
IRIS_313-9568	G	G	C	G	T	G	A	A	A	G	T	T	A	A	C	C	C	T	G	A	C	C	C	G	C	G	C	C	C	G
IRIS_313-11476	G	G	C	G	T	G	A	A	A	G	T	T	A	A	A	C	C	T	G	A	C	C	C	G	C	G	C	C	T	G
IRIS_313-11532	G	G	C	G	T	G	A	A	A	G	T	T	A	A	C	C	C	T	G	A	C	C	C	G	C	G	C	C	C	G
IRIS_313-11567	G	G	C	G	T	G	A	A	A	G	T	T	A	A	C	C	C	T	G	A	C	C	C	G	C	G	C	C	C	G
IRIS_313-11625	G	G	C	G	T	G	A	A	A	G	T	T	A	A	C	C	C	T	G	A	C	C	C	G	C	G	C	C	C	G
IRIS_313-11686	T	GCCACGGGTTCCAGGGCCTCAAGC	C	G	T	G	A	A	A	G	T	T	A	A	A	C	C	C	G	A	C	C	C	G	C	G	C	C	C	G
IRIS_313-11688	G	G	C	G	T	G	A	A	A	G	T	T	A	A	C	C	C	T	G	A	C	C	C	G	C	G	C	C	C	G
IRIS_313-11717	G	G	C	G	T	G	A	A	A	G	T	T	A	A	C	C	C	T	G	A	C	C	C	G	C	G	C	C	C	G
IRIS_313-11720	T	GCCACGGGTTCCAGGGCCTCAAGC	C	G	T	G	A	A	A	G	T	T	A	A	A	C	C	C	G	A	C	C	C	G	C	G	C	C	C	G
IRIS_313-11705	T	GCCACGGGTTCCAGGGCCTCAAGC	C	G	T	G	A	A	A	G	T	T	A	A	A	C	C	C	G	A	C	C	C	G	C	G	C	C	C	G
IRIS_313-11825	G	G	C	G	T	G	A	A	A	G	T	T	A	A	C	C	C	T	G	A	C	C	C	G	C	G	C	C	C	G
IRIS_313-11834	T	G	C	G	T	G	A	A	A	G	T	T	A	A	C	C	C	T	G	A	C	C	C	G	C	G	C	C	C	G
IRIS_313-11896	G	G	C	G	T	G	A	A	A	G	T	T	A	A	C	C	C	T	G	A	C	C	C	G	C	G	C	C	C	G
IRIS_313-11922	G	G	C	G	T	G	A	A	A	G	T	T	A	A	C	C	C	T	G	A	C	C	C	G	C	G	C	C	C	G
IRIS_313-11935	G	G	C	G	T	G	A	A	A	G	T	T	A	A	C	C	C	T	G	A	C	C	C	G	C	G	C	C	C	G
IRIS_313-11936	G	G	C	G	T	G	A	A	A	G	T	T	A	A	C	C	C	T	G	A	C	C	C	G	C	G	C	C	C	G
IRIS_313-11946	G	G	C	G	T	G	A	A	A	G	T	T	A	A	C	C	C	T	G	A	C	C	C	G	C	G	C	C	C	G
IRIS_313-12000	G	G	C	G	T	G	A	A	A	G	T	T	A	A	C	C	C	T	G	A	C	C	C	G	C	G	C	C	C	G
IRIS_313-12038	G	G	C	G	T	G	A	A	A	G	T	T	A	A	C	C	C	T	G	A	C	C	C	G	C	G	C	C	C	G
IRIS_313-12097	G	G	C	G	T	G	A	A	A	G	T	T	A	A	C	C	C	T	G	A	C	C	C	G	C	G	C	C	C	G
IRIS_313-12101	G	G	C	G	T	G	A	A	A	G	T	T	A	A	C	C	C	T	G	A	C	C	C	G	C	G	C	C	C	G
IRIS_313-12133	T	GCCACGGGTTCCAGGGCCTCAAGC	C	G	T	G	A	A	A	G	T	T	A	A	A	C	C	C	G	A	C	C	C	G	C	G	C	C	C	G
IRIS_313-12259	T	GCCACGGGTTCCAGGGCCTCAAGC	C	G	T	G	A	A	A	G	T	T	A	A	A	C	C	C	G	A	C	C	C	G	C	G	C	C	C	G
IRIS_313-12287	T	GCCACGGGTTCCAGGGCCTCAAGC	C	G	T	G	A	A	A	G	T	T	A	A	A	C	C	C	G	A	C	C	C	G	C	G	C	C	C	G
IRIS_313-12301	T	GCCACGGGTTCCAGGGCCTCAAGC	C	G	T	G	A	A	A	G	T	T	A	A	A	C	C	C	G	A	C	C	C	G	C	G	C	C	C	G
IRIS_313-12308	T	GCCACGGGTTCCAGGGCCTCAAGC	C	G	T	G	A	A	A	G	T	T	A	A	A	C	C	C	G	A	C	C	C	G	C	G	C	C	C	G
IRIS_313-12347	G	G	C	G	T	G	A	A	A	G	T	T	A	A	C	C	C	T	G	A	C	C	C	G	C	G	C	C	C	G
IRIS_313-10556	G	G	C	G	T	G	A	A	A	G	T	T	A	A	C	C	C	T	G	A	C	C	C	G	C	G	C	C	C	G
IRIS_313-10557	G	G	C	G	T	G	A	A	A	G	T	T	A	A	C	C	C	T	G	A	C	C	C	G	C	G	C	C	C	G
IRIS_313-10562	G	G	C	G	T	G	A	A	A	G	T	T	A	A	C	C	C	T	G	A	C	C	C	G	C	G	C	C	C	G
IRIS_313-10524	G	G	C	G	T	G	A	A	A	G	T	T	A	A	C	C	C	T	G	A	C	C	C	G	C	G	C	C	C	G
IRIS_313-10657	T	G	C	G	T	G	A	A	A	G	T	T	A	A	C	C	C	T	G	A	C	C	C	G	C	G	C	C	C	G
IRIS_313-10755	T	GCCACGGGTTCCAGGGCCTCAAGC	C	G	T	G	A	A	A	G	T	T	A	A	A	C	C	C	G	A	C	C	C	G	C	G	C	C	C	G
IRIS_313-10801	G	G	C	G	T	G	A	A	A	G	T	T	A	A	C	C	C	T	G	A	C	C	C	G	C	G	C	C	C	G
IRIS_313-10824	G	G	C	G	T	G	A	A	A	G	T	T	A	A	C	C	C	T	G	A	C	C	C	G	C	G	C	C	C	G
IRIS_313-10889	G	G	C	G	T	G	A	A	A	G	T	T	A	A	C	C	C	T	G	A	C	C	C	G	C	G	C	C	C	G
IRIS_313-10915	G	G	C	G	T	G	A	A	A	G	T	T	A	A	C	C	C	T	G	A	C	C	C	G	C	G	C	C	C	G
IRIS_313-10941	G	G	C	G	T	G	A	A	A	G	T	T	A	A	C	C	C	T	G	A	C	C	C	G	C	G	C	C	C	G
IRIS_313-10998	G	G	C	G	T	G	A	A	A	G	T	T	A	A	C	C	C	T	G	A	C	C	C	G	C	G	C	C	C	G
IRIS_313-11021	G	G	C	G	T	G	A	A	A	G	T	T	A	A	C	C	C	T	G	A	C	C	C	G	C	G	C	C	C	G
IRIS_313-11022	G	G	C	G	T	G	A	A	A	G	T	T	A	A	C	C	C	T	G	A	C	C	C	G	C	G	C	C	C	G
IRIS_313-11032	G	G	C	G	T	G	A	A	A	G	T	T	A	A	C	C	C	T	G	A	C	C	C	G	C	G	C	C	C	G
IRIS_313-10992	G	G	C	G	T	G	A	A	A	G	T	T	A	A	C	C	C	T	G	A	C	C	C	G	C	G	C	C	C	G
IRIS_313-11066	G	G	C	G	T	G	A	A	A	G	T	T	A	A	C	C	C	T	G	A	C	C	C	G	C	G	C	C	C	G
IRIS_313-11078	T	GCCACGGGTTCCAGGGCCTCAAGC	C	G	T	G	A	A	A	G	T	T	A	A	A	C	C	C	G	A	C	C	C	G	C	G	C	C	C	G
IRIS_313-11082	T	GCCACGGGTTCCAGGGCCTCAAGC	C	G	T	G	A	A	A	G	T	T	A	A	A	C	C	C	G	A	C	C	C	G	C	G	C	C	C	G
IRIS_313-11127	T	G	C	G	T	G	A	A	A	G	T	T	A	A	C	C	C	T	G	A	C	C	C	G	C	G	C	C	C	G
IRIS_313-11189	G	G	C	G	T	G	A	A	A	G	T	T	A	A	C	C	C	T	G	A	C	C	C	G	C	G	C	C	C	G
IRIS_313-11258	G	G	C	G	T	G	A	A	A	G	T	T	A	A	C	C	C	T	G	A	C	C	C	G	C	G	C	C	C	G
IRIS_313-11279	G	G	C	G	T	G	A	A	A	G	T	T	A	A	C	C	C	T	G	A	C	C	C	G	C	G	C	C	C	G
IRIS_313-11311	G	G	C	G	T	G	A	A	A	G	T	T	A	A	C	C	C	T	G	A	C	C	C	G	C	G	C	C	C	G
IRIS_313-11334	G	G	C	G	T	G	A	A	A	G	T	T	A	A	C	C	C	T	G	A	C	C	C	G	C	G	C	C	C	G
IRIS_313-11343	T	GCCACGGGTTCCAGGGCCTCAAGC	C	G	T	G	A	A	A	G	T	T	A	A	A	C	C	C	G	A	C	C	C	G	C	G	C	C	C	G
IRIS_313-11350	G	G	C	G	T	G	A	A	A	G	T	T	A	A	C	C	C	T	G	A	C	C	C	G	C	G	C	C	C	G
IRIS_313-11373	G	G	C	G	T	G	A	A	A	G	T	T	A	A	C	C	C	T	G	A	C	C	C	G	C	G	C	C	C	G
IRIS_313-11391	T	GCCACGGGTTCCAGGGCCTCAAGC	C	G	T	G	A	A	A	G	T	T	A	A	A	C	C	C	G	A	C	C	C	G	C	G	C	C	C	G
IRIS_313-11417	G	G	C	G	T	G	A	A	A	G	T	T	A	A	C	C	C	T	G	A	C	C	C	G	C	G	C	C	C	G
B111	T	GCCACGGGTTCCAGGGCCTCAAGC	C	G	T	G	A	A	A	G	T	T	A	A	A	C	C	T	G	A	C	C	C	G	C	G	C	C	C	G
CX149	G	G	C	G	T	G	A	A	A	G	T	T	A	A	C	C	C	T	G	A	C	C	C	G	C	G	C	C	C	G
CX243	G	G	C	G	T	G	A	A	A	G	T	T	A	A	C	C	C	T	G	A	C	C	C	G	C	G	C	C	C	G
CX273	T	GCCACGGGTTCCAGGGCCTCAAGC	C	G	T	G	A	A	A	G	T	T	A	A	A	C	C	C	G	A	C	C	C	G	C	G	C	C	C	G
CX274	T	GCCACGGGTTCCAGGGCCTCAAGC	C	G	T	G	A	A	A	G	T	T	A	A	A	C	C	C	G	A	C	C	C	G	C	G	C	C	C	G
CX275	T	GCCACGGGTTCCAGGGCCTCAAGC	C	G	T	G	A	A	A	G	T	T	A	A	A	C	C	C	G	A	C	C	C	G	C	G	C	C	C	G
CX72	G	G	C	G	T	G	A	A	A	G	T	T	A	A	C	C	C	T	G	A	C	C	C	G	C	G	C	C	C	G
IRIS_313-8268	G	G	C	G	T	G	A	A	A	G	T	T	A	A	C	C	C	T	G	A	C	C	C	G	C	G	C	C	C	G
IRIS_313-12003	G	G	C	G	T	G	A	A	A	G	T	T	A	A	C	C	G	T	G	A	C	C	C	G	C	G	C	C	C	G
IRIS_313-10702	G	G	C	G	T	G	A	A	A	G	T	T	A	A	C	C	C	T	G	A	C	C	C	G	C	G	C	C	C	G
IRIS_313-15902	G	G	C	G	T	G	A	A	A	G	T	T	A	A	C	C	C	T	G	A	C	C	C	G	C	G	C	C	C	G
IRIS_313-15907	G	G	C	G	T	G	A	A	A	G	T	T	A	A	C	C	C	T	G	A	C	C	C	G	C	G	C	C	C	G
IRIS_313-15910	G	G	C	G	T	G	A	A	A	G	T	T	A	A	C	C	C	T	G	A	C	C	C	G	C	G	C	C	C	G
IRIS_313-8814	G	G	C	G	T	G	A	A	A	G	T	T	A	A	C	C	C	T	G	A	C	C	C	G	C	G	C	C	C	G
IRIS_313-8253	T	G	C	G	T	G	A	A	A	G	T	T	A	A	A	C	C	C	G	A	C	C	C	G	C	G	C	C	C	G
IRIS_313-9882	T	GCCACGGGTTCCAGGGCCTCAAGC	C	G	T	G	A	A	A	G	T	T	A	A	A	C	C	C	G	A	C	C	C	G	C	G	C	C	C	G
IRIS_313-9969	T	GCCACGGGTTCCAGGGCCTCAAGC	C	G	T	G	A	A	A	G	T	T	A	A	A	C	C	C	G	A	C	C	C	G	C	G	C	C	C	G
IRIS_313-9519	G	G	C	G	T	G	A	A	A	G	T	T	A	A	C	C	C	T	G	A	C	C	C	G	C	G	C	C	C	G
IRIS_313-10152	T	GCCACGGGTTCCAGGGCCTCAAGC	C	G	T	G	A	A	A	G	T	T	A	A	A	C	C	T	G	A	C	C	T	G	C	G	C	C	C	G
IRIS_313-9404	G	G	C	G	T	G	A	A	A	G	T	T	A	A	C	C	C	T	G	A	C	C	C	G	C	G	C	C	C	G
IRIS_313-8664	G	G	C	G	T	G	A	A	A	G	T	T	A	A	C	C	C	T	G	A	C	C	C	G	C	G	C	C	C	G
IRIS_313-9949	G	G	C	G	T	G	A	A	A	G	T	T	A	A	C	C	C	T	G	A	C	C	C	G	C	G	C	C	C	G
IRIS_313-9363	G	G	C	G	T	G	A	A	A	G	T	T	A	A	C	C	C	T	G	A	C	C	C	G	C	G	C	C	C	G
IRIS_313-9818	G	G	C	G	T	G	A	A	A	G	T	T	A	A	C	C	C	T	G	A	C	C	C	G	C	G	C	C	C	G
IRIS_313-8903	G	G	C	G	T	G	A	A	A	G	T	T	A	A	C	C	C	T	G	A	C	C	C	G	C	G	C	C	C	G
IRIS_313-9811	G	G	C	G	T	G	A	A	A	G	T	T	A	A	C	C	C	T	G	A	C	C	C	G	C	G	C	C	C	G
IRIS_313-9616	G	G	C	G	T	G	A	A	A	G	T	T	A	A	C	C	C	T	G	A	C	C	C	G	C	G	C	C	C	G
IRIS_313-8356	G	G	C	G	T	G	A	A	A	G	T	T	A	A	C	C	C	T	G	A	C	C	C	G	C	G	C	C	C	G
IRIS_313-9081	T	G	C	G	T	G	A	A	A	G	T	T	A	A	C	C	C	T	G	A	C	C	C	G	C	G	C	C	C	G
IRIS_313-8765	G	G	C	G	T	G	A	A	A	G	T	T	A	A	C	C	C	T	G	A	C	C	C	G	C	G	C	C	C	G
IRIS_313-9170	G	G	C	G	T	G	A	A	A	G	T	T	A	A	C	C	C	T	G	A	C	C	C	G	C	G	C	C	C	G
IRIS_313-9682	G	G	C	G	T	G	A	A	A	G	T	T	A	A	C	C	C	T	G	A	C	C	C	G	C	G	C	C	C	G
IRIS_313-10333	G	G	C	G	T	G	A	A	A	G	T	T	A	A	C	C	C	T	G	A	C	C	C	G	C	G	C	C	C	G
IRIS_313-10403	T	G	C	G	T	G	A	A	A	G	T	T	A	A	A	C	C	C	G	A	C	C	C	G	C	G	C	C	C	G
IRIS_313-8380	T	GCCACGGGTTCCAGGGCCTCAAGC	C	G	T	G	A	A	A	G	T	T	A	A	A	C	C	C	G	A	C	C	C	G	C	G	C	C	C	G
IRIS_313-8437	T	GCCACGGGTTCCAGGGCCTCAAGC	C	G	T	G	A	A	A	G	T	T	A	A	A	C	C	C	G	A	C	C	C	G	C	G	C	C	C	G
IRIS_313-8474	T	GCCACGGGTTCCAGGGCCTCAAGC	C	G	T	G	A	A	A	G	T	T	A	A	A	C	C	C	G	A	C	C	C	G	C	G	C	C	C	G
IRIS_313-8586	T	GCCACGGGTTCCAGGGCCTCAAGC	C	G	T	G	A	A	A	G	T	T	A	A	A	C	C	C	G	A	C	C	C	G	C	G	C	C	C	G
IRIS_313-8603	T	GCCACGGGTTCCAGGGCCTCAAGC	C	G	T	G	A	A	A	G	T	T	A	A	A	C	C	C	G	A	C	C	C	G	C	G	C	C	C	G
IRIS_313-8697	T	G	C	G	T	G	A	A	A	G	T	T	A	A	A	C	C	C	G	A	C	C	C	G	C	G	C	C	C	G
IRIS_313-8935	G	G	C	G	T	G	A	A	A	G	T	T	A	A	C	C	C	T	G	A	C	C	C	G	C	G	C	C	C	G
IRIS_313-8996	T	G	C	G	T	G	A	A	A	G	T	T	A	A	A	C	C	C	G	A	C	C	C	G	C	G	C	C	C	G
IRIS_313-9006	T	GCCACGGGTTCCAGGGCCTCAAGC	C	G	T	G	A	A	A	G	T	T	A	A	A	C	C	C	G	A	C	C	C	G	C	G	C	C	C	G
IRIS_313-9019	T	GCCACGGGTTCCAGGGCCTCAAGC	C	G	T	G	A	A	A	G	T	T	A	A	A	C	C	C	G	A	C	C	C	G	C	G	C	C	C	G
IRIS_313-9198	T	GCCACGGGTTCCAGGGCCTCAAGC	C	G	T	G	A	A	A	G	T	T	A	A	A	C	C	C	G	A	C	C	C	G	C	G	C	C	C	G
IRIS_313-9506	G	G	C	G	T	G	A	A	A	G	T	T	A	A	C	C	C	T	G	A	C	C	C	G	C	G	C	C	C	G
IRIS_313-9594	T	GCCACGGGTTCCAGGGCCTCAAGC	C	G	T	G	A	A	A	G	T	T	A	A	A	C	C	C	G	A	C	C	C	G	C	G	C	C	C	G
IRIS_313-9600	G	G	C	G	T	G	A	A	A	G	T	T	A	A	C	C	C	T	G	A	C	C	C	G	C	G	C	C	C	G
IRIS_313-10196	G	G	C	G	T	G	A	A	A	G	T	T	A	A	C	C	C	T	G	A	C	C	C	G	C	G	C	C	C	G
IRIS_313-10260	G	G	C	G	T	G	A	A	A	G	T	T	A	A	C	C	C	T	G	A	C	C	C	G	C	G	C	C	C	G
IRIS_313-10271	G	G	C	G	T	G	A	A	A	G	T	T	A	A	C	C	C	T	G	A	C	C	C	G	C	G	C	C	C	G
IRIS_313-10275	G	G	C	G	T	G	A	A	A	G	T	T	A	A	C	C	C	T	G	A	C	C	C	G	C	G	C	C	C	G
IRIS_313-10295	G	G	C	G	T	G	A	A	A	G	T	T	A	A	C	C	C	T	G	A	C	C	C	G	C	G	C	C	C	G
IRIS_313-10301	G	G	C	G	T	G	A	A	A	G	T	T	A	A	C	C	C	T	G	A	C	C	C	G	C	G	C	C	C	G
IRIS_313-10307	G	G	C	G	T	G	A	A	A	G	T	T	A	A	C	C	C	T	G	A	C	C	C	G	C	G	C	C	C	G
IRIS_313-10336	G	G	C	G	T	G	A	A	A	G	T	T	A	A	C	C	C	T	G	A	C	C	C	G	C	G	C	C	C	G
IRIS_313-10353	T	GCCACGGGTTCCAGGGCCTCAAGC	C	G	T	G	A	A	A	G	T	T	A	A	A	C	C	C	G	A	C	C	C	G	C	G	C	C	C	G
IRIS_313-10394	G	G	C	G	T	G	A	A	A	G	T	T	A	A	C	C	C	T	G	A	C	C	C	G	C	G	C	C	C	G
IRIS_313-9249	G	G	C	G	T	G	A	A	A	G	T	T	A	A	C	C	C	T	G	A	C	C	C	G	C	G	C	C	C	G
IRIS_313-8571	T	G	C	G	T	G	A	A	A	G	T	T	A	A	A	C	C	C	G	A	C	C	C	G	C	G	C	C	C	G
IRIS_313-8831	T	GCCACGGGTTCCAGGGCCTCAAGC	C	G	T	G	A	A	A	G	T	T	A	A	A	C	C	C	G	A	C	C	C	G	C	G	C	C	C	G
IRIS_313-8486	G	G	C	G	T	G	A	A	A	G	T	T	A	A	C	C	C	T	G	A	C	C	C	G	C	G	C	C	C	G
IRIS_313-8923	G	G	C	G	T	G	A	A	A	G	T	T	A	A	C	C	C	T	G	A	C	C	C	G	C	G	C	C	C	G
IRIS_313-9523	T	GCCACGGGTTCCAGGGCCTCAAGC	C	G	T	G	A	A	A	G	T	T	A	A	C	C	C	T	G	A	C	C	C	G	C	G	C	C	C	G
IRIS_313-9995	T	GCCACGGGTTCCAGGGCCTCAAGC	C	G	T	G	A	A	A	G	T	T	A	A	C	C	C	T	G	A	C	C	C	G	C	G	C	C	C	G
IRIS_313-8665	T	G	C	G	T	G	A	A	A	G	T	T	A	A	A	C	C	T	G	A	C	C	C	G	C	G	C	C	C	G
IRIS_313-9002	T	G	C	G	T	G	A	A	A	G	T	T	A	A	C	C	C	T	G	A	C	C	C	G	C	G	C	C	C	G
IRIS_313-9410	T	G	C	G	T	G	A	A	A	G	T	T	A	A	A	C	C	T	G	A	C	C	C	G	C	G	C	C	C	G
IRIS_313-9725	G	G	C	G	T	G	A	A	A	G	T	T	A	A	C	C	C	T	G	A	C	C	C	G	C	G	C	C	C	G
IRIS_313-9813	G	G	C	G	T	G	A	A	A	G	T	T	A	A	C	C	C	T	G	A	C	C	C	G	C	G	C	C	C	G
IRIS_313-9887	G	G	C	G	T	G	A	A	A	G	T	T	A	A	C	C	C	T	G	A	C	C	C	G	C	G	C	C	C	G
IRIS_313-9964	G	G	C	G	T	G	A	A	A	G	T	T	A	A	C	C	C	T	G	A	C	C	C	G	C	G	C	C	C	G
IRIS_313-10092	T	GCCACGGGTTCCAGGGCCTCAAGC	C	G	T	G	A	A	A	G	T	T	A	A	C	C	C	T	G	A	C	C	C	G	C	G	C	C	C	G
IRIS_313-10242	G	G	C	G	T	G	A	A	A	G	T	T	A	A	C	C	C	T	G	A	C	C	C	G	C	G	C	C	C	G
IRIS_313-8285	G	G	C	G	T	G	A	A	A	G	T	T	A	A	C	C	C	T	G	A	C	C	C	G	C	G	C	C	C	G
IRIS_313-8339	G	G	C	G	T	G	A	A	A	G	T	T	A	A	C	C	C	T	G	A	C	C	C	G	C	G	C	C	C	G
IRIS_313-8519	G	G	C	G	T	G	A	A	A	G	T	T	A	A	C	C	C	T	G	A	C	C	C	G	C	G	C	C	C	G
IRIS_313-8768	G	G	C	G	T	G	A	A	A	G	T	T	A	A	C	C	C	T	G	A	C	C	C	G	C	G	C	C	C	G
IRIS_313-8815	G	G	C	G	T	G	A	A	A	G	T	T	A	A	C	C	C	T	G	A	C	C	C	G	C	G	C	C	C	G
IRIS_313-8857	G	G	C	G	T	G	A	A	A	G	T	T	A	A	C	C	C	T	G	A	C	C	C	G	C	G	C	C	C	G
IRIS_313-8955	G	G	C	G	T	G	A	A	A	G	T	T	A	A	C	C	C	T	G	A	C	C	C	G	C	G	C	C	C	G
IRIS_313-8960	G	G	C	G	T	G	A	A	A	G	T	T	A	A	C	C	C	T	G	A	C	C	C	G	C	G	C	C	C	G
IRIS_313-8976	G	G	C	G	T	G	A	A	A	G	T	T	A	A	C	C	C	T	G	A	C	C	C	G	C	G	C	C	C	G
IRIS_313-9129	G	G	C	G	T	G	A	A	A	G	T	T	A	A	C	C	C	T	G	A	C	C	C	G	C	G	C	C	C	G
IRIS_313-9176	G	G	C	G	T	G	A	A	A	G	T	T	A	A	C	C	C	T	G	A	C	C	C	G	C	G	C	C	C	G
IRIS_313-9389	G	G	C	G	T	G	A	A	A	G	T	T	A	A	C	C	C	T	G	A	C	C	C	G	C	G	C	C	C	G
IRIS_313-9423	G	G	C	G	T	G	A	A	A	G	T	T	A	A	C	C	C	T	G	A	C	C	C	G	C	G	C	C	C	G
IRIS_313-9529	G	G	C	G	T	G	A	A	A	G	T	T	A	A	C	C	C	T	G	A	C	C	C	G	C	G	C	C	C	G
IRIS_313-9550	G	G	C	G	T	G	A	A	A	G	T	T	A	A	C	C	C	T	G	A	C	C	C	G	C	G	C	C	C	G
IRIS_313-9745	G	G	C	G	T	G	A	A	A	G	T	T	A	A	C	C	C	T	G	A	C	C	C	G	C	G	C	C	C	G
IRIS_313-10025	G	G	C	G	T	G	A	A	A	G	T	T	A	A	C	C	C	T	G	A	C	C	C	G	C	G	C	C	C	G
IRIS_313-10062	G	G	C	G	T	G	A	A	A	G	T	T	A	A	C	C	C	T	G	A	C	C	C	G	C	G	C	C	C	G
IRIS_313-10076	T	GCCACGGGTTCCAGGGCCTCAAGC	C	G	T	G	A	A	A	G	T	T	A	A	C	C	C	T	G	A	C	C	C	G	C	G	C	C	C	G
IRIS_313-8381	G	G	C	G	T	G	A	A	A	G	T	T	A	A	C	C	C	T	G	A	C	C	C	G	C	G	C	C	C	G
IRIS_313-8439	G	G	C	G	T	G	A	A	A	G	T	T	A	A	C	C	C	T	G	A	C	C	C	G	C	G	C	C	C	G
IRIS_313-8572	G	G	C	G	T	G	A	A	A	G	T	T	A	A	C	C	C	T	G	A	C	C	C	G	C	G	C	C	C	G
IRIS_313-8694	G	G	C	G	T	G	A	A	A	G	T	T	A	A	C	C	C	T	G	A	C	C	C	G	C	G	C	C	C	G
IRIS_313-8803	G	G	C	G	T	G	A	A	A	G	T	T	A	A	C	C	C	T	G	A	C	C	C	G	C	G	C	C	C	G
IRIS_313-9929	G	G	C	G	T	G	A	A	A	G	T	T	A	A	C	C	C	T	G	A	C	C	C	G	C	G	C	C	C	G
IRIS_313-8431	G	G	C	G	T	G	A	A	A	G	T	T	A	A	C	C	C	T	G	A	C	C	C	G	C	G	C	C	C	G
IRIS_313-8637	G	G	C	G	T	G	A	A	A	G	T	T	A	A	C	C	C	T	G	A	C	C	C	G	C	G	C	C	C	G
IRIS_313-10327	G	G	C	G	T	G	A	A	A	G	T	T	A	A	C	C	C	T	G	A	C	C	C	G	C	G	C	C	C	G
IRIS_313-8053	G	G	C	G	T	G	A	A	A	G	T	T	A	A	C	C	C	T	G	A	C	C	C	G	C	G	C	C	C	G
IRIS_313-8046	G	G	C	G	T	G	A	A	A	G	T	T	A	A	C	C	C	T	G	A	C	C	C	G	C	G	C	C	C	G
IRIS_313-8049	G	G	C	G	T	G	A	A	A	G	T	T	A	A	C	C	C	T	G	A	C	C	C	G	C	G	C	C	C	G
IRIS_313-8041	G	G	C	G	T	G	A	A	A	G	T	T	A	A	C	C	C	T	G	A	C	C	C	G	C	G	C	C	C	G
IRIS_313-8044	G	G	C	G	T	G	A	A	A	G	T	T	A	A	C	C	C	T	G	A	C	C	C	G	C	G	C	C	C	G
IRIS_313-8180	G	G	C	G	T	G	A	A	A	G	T	T	A	A	C	C	C	T	G	A	C	C	C	G	C	G	C	C	C	G
IRIS_313-8183	G	G	C	G	T	G	A	A	A	G	T	T	A	A	C	C	C	T	G	A	C	C	C	G	C	G	C	C	C	G
IRIS_313-8154	G	G	C	G	T	G	A	A	A	G	T	T	A	A	C	C	C	T	G	A	C	C	C	G	C	G	C	C	C	G
IRIS_313-8102	G	G	C	G	T	G	A	A	A	G	T	T	A	A	C	C	C	T	G	A	C	C	C	G	C	G	C	C	C	G
IRIS_313-8193	G	G	C	G	T	G	A	A	A	G	T	T	A	A	C	C	C	T	G	A	C	C	C	G	C	G	C	C	C	G
IRIS_313-7807	G	G	C	G	T	G	A	A	A	G	T	T	A	A	C	C	C	T	G	A	C	C	C	G	C	G	C	C	C	G
IRIS_313-7698	G	G	C	G	T	G	A	A	A	G	T	T	A	A	C	C	C	T	G	A	C	C	C	G	C	G	C	C	C	G
IRIS_313-7870	G	G	C	G	T	G	A	A	A	G	T	T	A	A	C	C	C	T	G	A	C	C	C	G	C	G	C	C	C	G
IRIS_313-7699	G	G	C	G	T	G	A	A	A	G	T	T	A	A	C	C	C	T	G	A	C	C	C	G	C	G	C	C	C	G
IRIS_313-7876	G	G	C	G	T	G	A	A	A	G	T	T	A	A	C	C	C	T	G	A	C	C	C	G	C	G	C	C	C	G
IRIS_313-7914	G	G	C	G	T	G	A	A	A	G	T	T	A	A	C	C	C	T	G	A	C	C	C	G	C	G	C	C	C	G
IRIS_313-7924	G	G	C	G	T	G	A	A	A	G	T	T	A	A	C	C	C	T	G	A	C	C	C	G	C	G	C	C	C	G
IRIS_313-7866	G	G	C	G	T	G	A	A	A	G	T	T	A	A	C	C	C	T	G	A	C	C	C	G	C	G	C	C	C	G
IRIS_313-7933	G	G	C	G	T	G	A	A	A	G	T	T	A	A	C	C	C	T	G	A	C	C	C	G	C	G	C	C	C	G
IRIS_313-7992	G	G	C	G	T	G	A	A	A	G	T	T	A	A	C	C	C	T	G	A	C	C	C	G	C	G	C	C	C	G
IRIS_313-7868	G	G	C	G	T	G	A	A	A	G	T	T	A	A	C	C	C	T	G	A	C	C	C	G	C	G	C	C	C	G
IRIS_313-8062	G	G	C	G	T	G	A	A	A	G	T	T	A	A	C	C	C	T	G	A	C	C	C	G	C	G	C	C	C	G
IRIS_313-8058	G	G	C	G	T	G	A	A	A	G	T	T	A	A	C	C	C	T	G	A	C	C	C	G	C	G	C	C	C	G
IRIS_313-7809	G	G	C	G	T	G	A	A	A	G	T	T	A	A	C	C	C	T	G	A	C	C	C	G	C	G	C	C	C	G
IRIS_313-11429	G	G	C	G	T	G	A	A	A	G	T	T	A	A	C	C	C	T	G	A	C	C	C	G	C	G	C	C	C	G
IRIS_313-11431	G	G	C	G	T	G	A	A	A	G	T	T	A	A	C	C	C	T	G	A	C	C	C	G	C	G	C	C	C	G
IRIS_313-11439	G	G	C	G	T	G	A	A	A	G	T	T	A	A	C	C	C	T	G	A	C	C	C	G	C	G	C	C	C	G
IRIS_313-8128	G	G	C	G	T	G	A	A	A	G	T	T	A	A	C	C	C	T	G	A	C	C	C	G	C	G	C	C	C	G
IRIS_313-11464	G	G	C	G	T	G	A	A	A	G	T	T	A	A	C	C	C	T	G	A	C	C	C	G	C	G	C	C	C	G
IRIS_313-11465	G	G	C	G	T	G	A	A	A	G	T	T	A	A	C	C	C	T	G	A	C	C	C	G	C	G	C	C	C	G
IRIS_313-11485	G	G	C	G	T	G	A	A	A	G	T	T	A	A	C	C	C	T	G	A	C	C	C	G	C	G	C	C	C	G
IRIS_313-11494	G	G	C	G	T	G	A	A	A	G	T	T	A	A	C	C	C	T	G	A	C	C	C	G	C	G	C	C	C	G
IRIS_313-11496	G	G	C	G	T	G	A	A	A	G	T	T	A	A	C	C	C	T	G	A	C	C	C	G	C	G	C	C	C	G
IRIS_313-11499	G	G	C	G	T	G	A	A	A	G	T	T	A	A	C	C	C	T	G	A	C	C	C	G	C	G	C	C	C	G
IRIS_313-11507	G	G	C	G	T	G	A	A	A	G	T	T	A	A	C	C	C	T	G	A	C	C	C	G	C	G	C	C	C	G
IRIS_313-11428	G	G	C	G	T	G	A	A	A	G	T	T	A	A	C	C	C	T	G	A	C	C	C	G	C	G	C	C	C	G
IRIS_313-11511	G	G	C	G	T	G	A	A	A	G	T	T	A	A	C	C	C	T	G	A	C	C	C	G	C	G	C	C	C	G
IRIS_313-11527	G	G	C	G	T	G	A	A	A	G	T	T	A	A	C	C	C	T	G	A	C	C	C	G	C	G	C	C	C	G
IRIS_313-11541	T	GCCACGGGTTCCAGGGCCTCAAGC	C	G	T	G	A	A	A	G	T	T	A	A	A	C	C	C	G	A	C	C	C	G	C	G	C	C	C	G
IRIS_313-11543	T	G	C	G	T	G	A	A	A	G	T	T	A	A	A	C	C	C	G	A	C	C	C	G	C	G	C	C	C	G
IRIS_313-11578	G	G	C	G	T	G	A	A	A	G	T	T	A	A	C	C	C	T	G	A	C	C	C	G	C	G	C	C	C	G
IRIS_313-11623	T	GCCACGGGTTCCAGGGCCTCAAGC	C	G	T	G	A	A	A	G	T	T	A	A	A	C	C	T	G	A	C	C	C	G	C	G	C	C	C	G
IRIS_313-11626	G	G	C	G	T	G	A	A	A	G	T	T	A	A	C	C	C	T	G	A	C	C	C	G	C	G	C	C	C	G
IRIS_313-11660	G	G	C	G	T	G	A	A	A	G	T	T	A	A	C	C	C	T	G	A	C	C	C	G	C	G	C	C	C	G
IRIS_313-11673	G	G	C	G	T	G	A	A	A	G	T	T	A	A	C	C	C	T	G	A	C	C	C	G	C	G	C	C	C	G
IRIS_313-11676	T	GCCACGGGTTCCAGGGCCTCAAGC	C	G	T	G	A	A	A	G	T	T	A	A	A	C	C	C	G	A	C	C	C	G	C	G	C	C	C	G
IRIS_313-11678	T	GCCACGGGTTCCAGGGCCTCAAGC	C	G	T	G	A	A	A	G	T	T	A	A	A	C	C	C	G	A	C	C	C	G	C	G	C	C	C	G
IRIS_313-11690	G	G	C	G	T	G	A	A	A	G	T	T	A	A	C	C	C	T	G	A	C	C	C	G	C	G	C	C	C	G
IRIS_313-11698	G	G	C	G	T	G	A	A	A	G	T	T	A	A	C	C	C	T	G	A	C	C	C	G	C	G	C	C	C	G
IRIS_313-11739	G	G	C	G	T	G	A	A	A	G	T	T	A	A	C	C	C	T	G	A	C	C	C	G	C	G	C	C	C	G
IRIS_313-11743	G	G	C	G	T	G	A	A	A	G	T	T	A	A	C	C	C	T	G	A	C	C	C	G	C	G	C	C	C	G
IRIS_313-11746	T	GCCACGGGTTCCAGGGCCTCAAGC	C	G	T	G	A	A	A	G	T	T	A	A	A	C	C	C	G	A	C	C	C	G	C	G	C	C	C	G
IRIS_313-11780	T	G	C	G	T	G	A	A	A	G	T	T	A	A	A	C	C	C	G	A	C	C	C	G	C	G	C	C	C	G
IRIS_313-11785	T	G	C	G	T	G	A	A	A	G	T	T	A	A	A	C	C	C	G	A	C	C	C	G	C	G	C	C	C	G
IRIS_313-11808	G	G	C	G	T	G	A	A	A	G	T	T	A	A	C	C	C	T	G	A	C	C	C	G	C	G	C	C	C	G
IRIS_313-11813	G	G	C	G	T	G	A	A	A	G	T	T	A	A	C	C	C	T	G	A	C	C	C	G	C	G	C	C	C	G
IRIS_313-11814	T	G	C	G	T	G	A	A	A	G	T	T	A	A	A	C	C	C	G	A	C	C	C	G	C	G	C	C	C	G
IRIS_313-11820	T	G	C	G	T	G	A	A	A	G	T	T	A	A	A	C	C	C	G	A	C	C	C	G	C	G	C	C	C	G
IRIS_313-11837	T	G	C	G	T	G	A	A	A	G	T	T	A	A	A	C	C	C	G	A	C	C	C	G	C	G	C	C	C	G
IRIS_313-11841	T	GCCACGGGTTCCAGGGCCTCAAGC	C	G	T	G	A	A	A	G	T	T	A	A	A	C	C	C	G	A	C	C	C	G	C	G	C	C	C	G
IRIS_313-11849	T	GCCACGGGTTCCAGGGCCTCAAGC	C	G	T	G	A	A	A	G	T	T	A	A	A	C	C	C	G	A	C	C	C	G	C	G	C	C	C	G
IRIS_313-11800	G	G	C	G	T	G	A	A	A	G	T	T	A	A	C	C	C	T	G	A	C	C	C	G	C	G	C	C	C	G
IRIS_313-11898	T	GCCACGGGTTCCAGGGCCTCAAGC	C	G	T	G	A	A	A	G	T	T	A	A	A	C	C	C	G	A	C	C	C	G	C	G	C	C	C	G
IRIS_313-11903	G	G	C	G	T	G	A	A	A	G	T	T	A	A	C	C	C	T	G	A	C	C	C	G	C	G	C	C	C	G
IRIS_313-11907	G	G	C	G	T	G	A	A	A	G	T	T	A	A	C	C	C	T	G	A	C	C	C	G	C	G	C	C	C	G
IRIS_313-11913	G	G	C	G	T	G	A	A	A	G	T	T	A	A	C	C	C	T	G	A	C	C	C	G	C	G	C	C	C	G
IRIS_313-11924	T	G	C	G	T	G	A	A	A	G	T	T	A	A	C	C	C	T	G	A	C	C	C	G	C	G	C	C	C	G
IRIS_313-11927	T	GCCACGGGTTCCAGGGCCTCAAGC	C	G	T	G	A	A	A	G	T	T	A	A	A	C	C	C	G	A	C	C	C	G	C	G	C	C	C	G
IRIS_313-11928	G	G	C	G	T	G	A	A	A	G	T	T	A	A	C	C	C	T	G	A	C	C	C	G	C	G	C	C	C	G
IRIS_313-11957	T	GCCACGGGTTCCAGGGCCTCAAGC	C	G	T	G	A	A	A	G	T	T	A	A	A	C	C	C	G	A	C	C	C	G	C	G	C	C	C	G
IRIS_313-11961	T	GCCACGGGTTCCAGGGCCTCAAGC	C	G	T	G	A	A	A	G	T	T	A	A	A	C	C	C	G	A	C	C	C	G	C	G	C	C	C	G
IRIS_313-11970	G	G	C	G	T	G	A	A	A	G	T	T	A	A	C	T	C	T	G	A	C	C	C	G	C	G	C	C	C	G
IRIS_313-11990	T	GCCACGGGTTCCAGGGCCTCAAGC	C	G	T	G	A	A	A	G	T	T	A	A	A	C	C	C	G	A	C	C	C	G	C	G	C	C	C	G
IRIS_313-11993	T	GCCACGGGTTCCAGGGCCTCAAGC	C	G	T	G	A	A	A	G	T	T	A	A	A	C	C	C	G	A	C	C	C	G	C	G	C	C	C	G
IRIS_313-11995	G	G	C	G	T	G	A	A	A	G	T	T	A	A	C	C	C	T	G	A	C	C	C	G	C	G	C	C	C	G
IRIS_313-11997	G	G	C	G	T	G	A	A	A	G	T	T	A	A	C	C	C	T	G	A	C	C	C	G	C	G	C	C	C	G
IRIS_313-11998	T	GCCACGGGTTCCAGGGCCTCAAGC	C	G	T	G	A	A	A	G	T	T	A	A	A	C	C	C	G	A	C	C	C	G	C	G	C	C	C	G
IRIS_313-12031	G	G	C	G	T	G	A	A	A	G	T	T	A	A	C	C	C	T	G	A	C	C	C	G	C	G	C	C	C	G
IRIS_313-12049	T	GCCACGGGTTCCAGGGCCTCAAGC	C	G	T	G	A	A	A	G	T	T	A	A	A	C	C	C	G	A	C	C	C	G	C	G	C	C	C	G
IRIS_313-12051	G	G	C	G	T	G	A	A	A	G	T	T	A	A	C	C	C	T	G	A	C	C	C	G	C	G	C	C	C	G
IRIS_313-11987	G	G	C	G	T	G	A	A	A	G	T	T	A	A	C	C	C	T	G	A	C	C	C	G	C	G	C	C	C	G
IRIS_313-12073	G	G	C	G	T	G	A	A	A	G	T	T	A	A	C	C	C	T	G	A	C	C	C	G	C	G	C	C	C	G
IRIS_313-12074	G	G	C	G	T	G	A	A	A	G	T	T	A	A	C	C	C	T	G	A	C	C	C	G	C	G	C	C	C	G
IRIS_313-12094	G	G	C	G	T	G	A	A	A	G	T	T	A	A	C	C	C	T	G	A	C	C	C	G	C	G	C	C	C	G
IRIS_313-12127	T	GCCACGGGTTCCAGGGCCTCAAGC	C	G	T	G	A	A	A	G	T	T	A	A	A	C	C	C	G	A	C	C	C	G	C	G	C	C	C	G
IRIS_313-12128	T	G	C	G	T	G	A	A	A	G	T	T	A	A	A	C	C	C	G	A	C	C	C	G	C	G	C	C	C	G
IRIS_313-12130	T	GCCACGGGTTCCAGGGCCTCAAGC	C	G	T	G	A	A	A	G	T	T	A	A	A	C	C	C	G	A	C	C	C	G	C	G	C	C	C	G
IRIS_313-12131	T	GCCACGGGTTCCAGGGCCTCAAGC	C	G	T	G	A	A	A	G	T	T	A	A	A	C	C	C	G	A	C	C	C	G	C	G	C	C	C	G
IRIS_313-12147	T	G	C	G	T	G	A	A	A	G	T	T	A	A	A	C	C	C	G	A	C	C	C	G	C	G	C	C	C	G
IRIS_313-12080	G	G	C	G	T	G	A	A	A	G	T	T	A	A	C	C	C	T	G	A	C	C	C	G	C	G	C	C	C	G
IRIS_313-12185	T	GCCACGGGTTCCAGGGCCTCAAGC	C	G	T	G	A	A	A	G	T	T	A	A	A	C	C	C	G	A	C	C	C	G	C	G	C	C	C	G
IRIS_313-12193	T	GCCACGGGTTCCAGGGCCTCAAGC	C	G	T	G	A	A	A	G	T	T	A	A	A	C	C	C	G	A	C	C	C	G	C	G	C	C	C	G
IRIS_313-12194	T	GCCACGGGTTCCAGGGCCTCAAGC	C	G	T	G	A	A	A	G	T	T	A	A	A	C	C	C	G	A	C	C	C	G	C	G	C	C	C	G
IRIS_313-12221	T	GCCACGGGTTCCAGGGCCTCAAGC	C	G	T	G	A	A	A	G	T	T	A	A	A	C	C	C	G	A	C	C	C	G	C	G	C	C	C	G
IRIS_313-12222	T	GCCACGGGTTCCAGGGCCTCAAGC	C	G	T	G	A	A	A	G	T	T	A	A	A	C	C	C	G	A	C	C	C	G	C	G	C	C	C	G
IRIS_313-12229	T	GCCACGGGTTCCAGGGCCTCAAGC	C	G	T	G	A	A	A	G	T	T	A	A	A	C	C	C	G	A	C	C	C	G	C	G	C	C	C	G
IRIS_313-12231	T	GCCACGGGTTCCAGGGCCTCAAGC	C	G	T	G	A	A	A	G	T	T	A	A	A	C	C	C	G	A	C	C	C	G	C	G	C	C	C	G
IRIS_313-12246	T	G	C	G	T	G	A	A	A	G	T	T	A	A	A	C	C	C	G	A	C	C	C	G	C	G	C	C	C	G
IRIS_313-12247	T	GCCACGGGTTCCAGGGCCTCAAGC	C	G	T	G	A	A	A	G	T	T	A	A	A	C	C	C	G	A	C	C	C	G	C	G	C	C	C	G
IRIS_313-12249	T	GCCACGGGTTCCAGGGCCTCAAGC	C	G	T	G	A	A	A	G	T	T	A	A	A	C	C	C	G	A	C	C	C	G	C	G	C	C	C	G
IRIS_313-12275	G	G	C	G	T	G	A	A	A	G	T	T	A	A	C	C	C	T	G	A	C	C	C	G	C	G	C	C	C	G
IRIS_313-12260	T	GCCACGGGTTCCAGGGCCTCAAGC	C	G	T	G	A	A	A	G	T	T	A	A	A	C	C	C	G	A	C	C	C	G	C	G	C	C	C	G
IRIS_313-12261	T	GCCACGGGTTCCAGGGCCTCAAGC	C	G	T	G	A	A	A	G	T	T	A	A	A	C	C	C	G	A	C	C	C	G	C	G	C	C	C	G
IRIS_313-12302	T	GCCACGGGTTCCAGGGCCTCAAGC	C	G	T	G	A	A	A	G	T	T	A	A	A	C	C	C	G	A	C	C	C	G	C	G	C	C	C	G
IRIS_313-12305	T	GCCACGGGTTCCAGGGCCTCAAGC	C	G	T	G	A	A	A	G	T	T	A	A	A	C	C	C	G	A	C	C	C	G	C	G	C	C	C	G
IRIS_313-12319	G	G	C	G	T	G	A	A	A	G	T	T	A	A	C	C	C	T	G	A	C	C	C	G	C	G	C	C	C	G
IRIS_313-12334	T	GCCACGGGTTCCAGGGCCTCAAGC	C	G	T	G	A	A	A	G	T	T	A	A	A	C	C	C	G	A	C	C	C	G	C	G	C	C	C	G
IRIS_313-12340	T	GCCACGGGTTCCAGGGCCTCAAGC	C	G	T	G	A	A	A	G	T	T	A	A	A	C	C	T	G	A	C	C	C	G	C	G	C	C	C	G
IRIS_313-12344	T	GCCACGGGTTCCAGGGCCTCAAGC	C	G	T	G	A	A	A	G	T	T	A	A	A	C	C	T	G	A	C	C	C	G	C	G	C	C	C	G
IRIS_313-12346	T	GCCACGGGTTCCAGGGCCTCAAGC	C	G	T	G	A	A	A	G	T	T	A	A	A	C	C	T	G	A	C	C	C	G	C	G	C	C	C	G
IRIS_313-12354	T	GCCACGGGTTCCAGGGCCTCAAGC	C	G	T	G	A	A	A	G	T	T	A	A	A	C	C	C	G	A	C	C	C	G	C	G	C	C	C	G
IRIS_313-12355	T	GCCACGGGTTCCAGGGCCTCAAGC	C	G	T	G	A	A	A	G	T	T	A	A	A	C	C	C	G	A	C	C	C	G	C	G	C	C	C	G
IRIS_313-10453	T	GCCACGGGTTCCAGGGCCTCAAGC	C	G	T	G	A	A	A	G	T	T	A	A	C	C	C	T	G	A	C	C	C	G	C	G	C	C	C	G
IRIS_313-10552	G	G	C	G	T	G	A	A	A	G	T	T	A	A	C	C	C	T	G	A	C	C	C	G	C	G	C	C	C	G
IRIS_313-10559	G	G	C	G	T	G	A	A	A	G	T	T	A	A	C	C	C	T	G	A	C	C	C	G	C	G	C	C	C	G
IRIS_313-10563	G	G	C	G	T	G	A	A	A	G	T	T	A	A	C	C	C	T	G	A	C	C	C	G	C	G	C	C	C	G
IRIS_313-10580	G	G	C	G	T	G	A	A	A	G	T	T	A	A	C	C	C	T	G	A	C	C	C	G	C	G	C	C	C	G
IRIS_313-10583	G	G	C	G	T	G	A	A	A	G	T	T	A	A	C	C	C	T	G	A	C	C	C	G	C	G	C	C	C	G
IRIS_313-10644	G	G	C	G	T	G	A	A	A	G	T	T	A	A	C	C	C	T	G	A	C	C	C	G	C	G	C	C	C	G
IRIS_313-10654	T	GCCACGGGTTCCAGGGCCTCAAGC	C	G	T	G	A	A	A	G	T	T	A	A	A	C	C	C	G	A	C	C	C	G	C	G	C	C	C	G
IRIS_313-10655	T	GCCACGGGTTCCAGGGCCTCAAGC	C	G	T	G	A	A	A	G	T	T	A	A	A	C	C	C	G	A	C	C	C	G	C	G	C	C	C	G
IRIS_313-10659	T	GCCACGGGTTCCAGGGCCTCAAGC	C	G	T	G	A	A	A	G	T	T	A	A	A	C	C	C	G	A	C	C	C	G	C	G	C	C	C	G
IRIS_313-10679	T	GCCACGGGTTCCAGGGCCTCAAGC	C	G	T	G	A	A	A	G	T	T	A	A	A	C	C	T	G	A	C	C	C	G	C	G	C	C	C	G
IRIS_313-10680	T	GCCACGGGTTCCAGGGCCTCAAGC	C	G	T	G	A	A	A	G	T	T	A	A	A	C	C	C	G	A	C	C	C	G	C	G	C	C	C	G
IRIS_313-10682	T	GCCACGGGTTCCAGGGCCTCAAGC	C	G	T	G	A	A	A	G	T	T	A	A	A	C	C	C	G	A	C	C	C	G	C	G	C	C	C	G
IRIS_313-10620	G	G	C	G	T	G	A	A	A	G	T	T	A	A	C	C	C	T	G	A	C	C	C	G	C	G	C	C	C	G
IRIS_313-10683	T	GCCACGGGTTCCAGGGCCTCAAGC	C	G	T	G	A	A	A	G	T	T	A	A	A	C	C	C	G	A	C	C	C	G	C	G	C	C	C	G
IRIS_313-10688	T	GCCACGGGTTCCAGGGCCTCAAGC	C	G	T	G	A	A	A	G	T	T	A	A	A	C	C	C	G	A	C	C	C	G	C	G	C	C	C	G
IRIS_313-10689	G	G	C	G	T	G	A	A	A	G	T	T	A	A	C	C	C	T	G	A	C	C	C	G	C	G	C	C	C	G
IRIS_313-10704	G	G	C	G	T	G	A	A	A	G	T	T	A	A	C	C	C	T	G	A	C	C	C	G	C	G	C	C	C	G
IRIS_313-10722	G	G	C	G	T	G	A	A	A	G	T	T	A	A	C	C	C	T	G	A	C	C	C	G	C	G	C	C	C	G
IRIS_313-10708	G	G	C	G	T	G	A	A	A	G	T	T	A	A	C	C	C	T	G	A	C	C	C	G	C	G	C	C	C	G
IRIS_313-10746	G	G	C	G	T	G	A	A	A	G	T	T	A	A	C	C	C	T	G	A	C	C	C	G	C	G	C	C	C	G
IRIS_313-10752	G	G	C	G	T	G	A	A	A	G	T	T	A	A	C	C	C	T	G	A	C	C	C	G	C	G	C	C	C	G
IRIS_313-10761	G	G	C	G	T	G	A	A	A	G	T	T	A	A	C	C	C	T	G	A	C	C	C	G	C	G	C	C	C	G
IRIS_313-10762	G	G	C	G	T	G	A	A	A	G	T	T	A	A	C	C	C	T	G	A	C	C	C	G	C	G	C	C	C	G
IRIS_313-10765	G	G	C	G	T	G	A	A	A	G	T	T	A	A	C	C	C	T	G	A	C	C	C	G	C	G	C	C	C	G
IRIS_313-10766	G	G	C	G	T	G	A	A	A	G	T	T	A	A	C	C	C	T	G	A	C	C	C	G	C	G	C	C	C	G
IRIS_313-10773	G	G	C	G	T	G	A	A	A	G	T	T	A	A	C	C	C	T	G	A	C	C	C	G	C	G	C	C	C	G
IRIS_313-10776	G	G	C	G	T	G	A	A	A	G	T	T	A	A	C	C	C	T	G	A	C	C	C	G	C	G	C	C	C	G
IRIS_313-10782	T	GCCACGGGTTCCAGGGCCTCAAGC	C	G	T	G	A	A	A	G	T	T	A	A	A	C	C	C	G	A	C	C	C	G	C	G	C	C	C	G
IRIS_313-10817	G	G	C	G	T	G	A	A	A	G	T	T	A	A	C	C	C	T	G	A	C	C	C	G	C	G	C	C	C	G
IRIS_313-10828	G	G	C	G	T	G	A	A	A	G	T	T	A	A	C	C	C	T	G	A	C	C	C	G	C	G	C	C	C	G
IRIS_313-10829	G	G	C	G	T	G	A	A	A	G	T	T	A	A	C	C	C	T	G	A	C	C	C	G	C	G	C	C	C	G
IRIS_313-10803	G	G	C	G	T	G	A	A	A	G	T	T	A	A	C	C	C	T	G	A	C	C	C	G	C	G	C	C	C	G
IRIS_313-10830	G	G	C	G	T	G	A	A	A	G	T	T	A	A	C	C	C	T	G	A	C	C	C	G	C	G	C	C	C	G
IRIS_313-10834	G	G	C	G	T	G	A	A	A	G	T	T	A	A	C	C	C	T	G	A	C	C	C	G	C	G	C	C	C	G
IRIS_313-10853	G	G	C	G	T	G	A	A	A	G	T	T	A	A	C	C	C	T	G	A	C	C	C	G	C	G	C	C	C	G
IRIS_313-10808	G	G	C	G	T	G	A	A	A	G	T	T	A	A	C	C	C	T	G	A	C	C	C	G	C	G	C	C	C	G
IRIS_313-10881	G	G	C	G	T	G	A	A	A	G	T	T	A	A	C	C	C	T	G	A	C	C	C	G	C	G	C	C	C	G
IRIS_313-10883	G	G	C	G	T	G	A	A	A	G	T	T	A	A	C	C	C	T	G	A	C	C	C	G	C	G	C	C	C	G
IRIS_313-10884	G	G	C	G	T	G	A	A	A	G	T	T	A	A	C	C	C	T	G	A	C	C	C	G	C	G	C	C	C	G
IRIS_313-10886	G	G	C	G	T	G	A	A	A	G	T	T	A	A	C	C	C	T	G	A	C	C	C	G	C	G	C	C	C	G
IRIS_313-10809	G	G	C	G	T	G	A	A	A	G	T	T	A	A	C	C	C	T	G	A	C	C	C	G	C	G	C	C	C	G
IRIS_313-10890	G	G	C	G	T	G	A	A	A	G	T	T	A	A	C	C	C	T	G	A	C	C	C	G	C	G	C	C	C	G
IRIS_313-10893	G	G	C	G	T	G	A	A	A	G	T	T	A	A	C	C	C	T	G	A	C	C	C	G	C	G	C	C	C	G
IRIS_313-10903	G	G	C	G	T	G	A	A	A	G	T	T	A	A	C	C	C	T	G	A	C	C	C	G	C	G	C	C	C	G
IRIS_313-10907	T	GCCACGGGTTCCAGGGCCTCAAGC	C	G	T	G	A	A	A	G	T	T	A	A	A	C	C	C	G	A	C	C	C	G	C	G	C	C	C	G
IRIS_313-10910	T	G	C	G	T	G	A	A	A	G	T	T	A	A	A	C	C	C	G	A	C	C	C	G	C	G	C	C	C	G
IRIS_313-10926	G	G	C	G	T	G	A	A	A	G	T	T	A	A	C	C	C	T	G	A	C	C	C	G	C	G	C	C	C	G
IRIS_313-10931	G	G	C	G	T	G	A	A	A	G	T	T	A	A	C	C	C	T	G	A	C	C	C	G	C	G	C	C	C	G
IRIS_313-10934	T	GCCACGGGTTCCAGGGCCTCAAGC	C	G	T	G	A	A	A	G	T	T	A	A	A	C	C	C	G	A	C	C	C	G	C	G	C	C	C	G
IRIS_313-10898	T	GCCACGGGTTCCAGGGCCTCAAGC	C	G	T	G	A	A	A	G	T	T	A	A	A	C	C	C	G	A	C	C	C	G	C	G	C	C	C	G
IRIS_313-10945	G	G	C	G	T	G	A	A	A	G	T	T	A	A	C	C	C	T	G	A	C	C	C	G	C	G	C	C	C	G
IRIS_313-10946	G	G	C	G	T	G	A	A	A	G	T	T	A	A	C	C	C	T	G	A	C	C	C	G	C	G	C	C	C	G
IRIS_313-10952	G	G	C	G	T	G	A	A	A	G	T	T	A	A	C	C	C	T	G	A	C	C	C	G	C	G	C	C	C	G
IRIS_313-10899	T	GCCACGGGTTCCAGGGCCTCAAGC	C	G	T	G	A	A	A	G	T	T	A	A	A	C	C	C	G	A	C	C	C	G	C	G	C	C	C	G
IRIS_313-10959	G	G	C	G	T	G	A	A	A	G	T	T	A	A	C	C	C	T	G	A	C	C	C	G	C	G	C	C	C	G
IRIS_313-10900	T	GCCACGGGTTCCAGGGCCTCAAGC	C	G	T	G	A	A	A	G	T	T	A	A	A	C	C	C	G	A	C	C	C	G	C	G	C	C	C	G
IRIS_313-11003	G	G	C	G	T	G	A	A	A	G	T	T	A	A	C	C	C	T	G	A	C	C	C	G	C	G	C	C	C	G
IRIS_313-11004	G	G	C	G	T	G	A	A	A	G	T	T	A	A	C	C	C	T	G	A	C	C	C	G	C	G	C	C	C	G
IRIS_313-11010	G	GCCACGGGTTCCAGGGCCTCAAGC	C	G	T	G	A	A	A	G	T	T	A	A	A	C	C	C	G	A	C	C	C	G	C	G	C	C	C	G
IRIS_313-10991	G	G	C	G	T	G	A	A	A	G	T	T	A	A	C	C	C	T	G	A	C	C	C	G	C	G	C	C	C	G
[truncated: 757 more rows]
